# Supplementary material for: E6-induced selective translation of WNT4 and JIP2 promotes the progression of cervical cancer via a noncanonical WNT signaling pathway
Source: Signal Transduct Target Ther. 2019 Sep 13;4:32. doi: 10.1038/s41392-019-0060-y (PMC6799841; doi:10.1038/s41392-019-0060-y)
Supplement: Supplementary file 2 — Supplementary Table [file 41392_2019_60_MOESM2_ESM.xls]

## Sheet: shE6 translation  effiency
Supplementary Table 2. Deep sequencing results of total RNA and polysome-associated mRNAs in shE6 and shControl cells
	shControl			shE6			Fold change of Translation Efficiency (shE6/shControl)
Gene symbol	Gene Expression (mean FPKM, tanslatome, deep sequencing of polysome-associated RNAs)	Gene Expression (mean FPKM, transcriptome, deep sequencing of total RNAs)	Tanslation Efficiency (Translatome/Transcriptome)	Gene Expression (mean FPKM, tanslatome, deep sequencing of polysome-associated RNAs)	Gene Expression (mean FPKM, transcriptome, deep sequencing of total RNAs)	Tanslation Efficiency (Translatome/Transcriptome)	log2 (Fold change )
CGA	2748.67	521.191	5.27383	853.298	2274.66	0.375133	-3.81338
KLHL41	4.87876	2.23213	2.18569	3.71868	16.6969	0.222716	-3.29481
MUC3A	215.899	57.318	3.76669	124.26	317.261	0.391664	-3.26561
SERPINE2	243.04	319.756	0.760078	140.26	1554.08	0.0902528	-3.0741
FOSB	35.651	81.0206	0.440024	46.051	880.08	0.052326	-3.07198
ALDH1A2	1.84269	2.65962	0.692837	1.76934	21.3293	0.0829533	-3.06214
SLC6A12	14.0956	10.0759	1.39895	19.2833	109.829	0.175575	-2.99418
STMN3	261.599	34.4134	7.60165	12.1119	12.6599	0.956715	-2.99015
AJAP1	1.19852	3.22652	0.371458	1.13787	23.52	0.0483789	-2.94075
MED12L	0.599036	2.02604	0.295669	0.715083	18.2571	0.0391674	-2.91625
HHLA2	114.322	155.898	0.73331	129.683	1308.56	0.0991038	-2.88741
TMEM198	99.7957	28.5683	3.49323	20.9992	35.885	0.585182	-2.57761
BICDL1	289.253	205.001	1.41099	130.252	550.956	0.23641	-2.57734
FAM89A	90.3622	8.56599	10.5489	33.607	18.2251	1.844	-2.51619
IGFBP1	72.3582	170.258	0.424992	102.612	1369	0.0749542	-2.50335
NFATC2	263.22	340.75	0.772472	144.205	1030.31	0.139963	-2.46444
IL11	41.5517	54.486	0.762613	63.3699	452.064	0.140179	-2.44368
CEMIP	14.9634	76.2952	0.196126	31.5094	870.942	0.0361785	-2.43857
CDH5	0.177307	3.32327	0.0533531	0.168134	16.8164	0.00999826	-2.41582
MUC12	12.7115	17.658	0.719876	11.5695	83.6848	0.138251	-2.38046
TNFRSF21	35.21	31.3051	1.12474	27.4156	125.394	0.218635	-2.36299
PHLDA1	338.156	400.606	0.844112	262.331	1504.94	0.174314	-2.27575
TPPP3	2.05568	2.5206	0.815551	1.63523	9.65328	0.169396	-2.26737
NT5E	310.066	271.413	1.14241	249.272	1006.9	0.247564	-2.20621
PLCXD2	8.99625	4.96747	1.81103	7.23644	18.1966	0.397681	-2.18713
SHANK3	53.9252	31.9628	1.68712	54.6063	145.741	0.374679	-2.17084
TFPI2	108.885	74.7337	1.45698	64.4301	198.537	0.324525	-2.16658
ATP10D	19.475	7.40773	2.62901	33.0704	55.9858	0.590693	-2.15404
EFHD1	627.191	146.936	4.26845	365.063	370.006	0.986641	-2.11312
GEM	127.051	86.1652	1.4745	136.441	391.655	0.348371	-2.08153
TPBG	220.453	186.906	1.17949	217.206	775.591	0.280052	-2.07439
IL4R	10.5809	15.7248	0.672884	16.5828	103.682	0.159939	-2.07284
TLL1	214.088	53.0636	4.03456	239.67	242.936	0.986556	-2.03194
GPRC5D	3.57966	9.73349	0.367767	3.44593	37.8758	0.0909799	-2.01517
RORA	7.73708	5.62913	1.37447	7.91887	23.2809	0.340144	-2.01466
RIMS3	22.0593	28.2828	0.779955	22.2453	114.081	0.194996	-1.99995
STON1	19.0867	35.4857	0.537869	15.7967	117.328	0.134637	-1.99818
CORO6	78.0991	87.8891	0.888609	60.5129	268.783	0.225136	-1.98075
SAMD9	30.3543	21.8527	1.38904	33.6222	95.5168	0.352003	-1.98043
LBH	413.965	184.455	2.24426	357.126	610.921	0.58457	-1.9408
ATP2C2	4.53649	4.78835	0.947403	3.06039	12.341	0.247985	-1.93372
RAB43	151.547	59.7156	2.53781	132.675	198.234	0.669284	-1.92289
KRT33B	1.53957	1.54319	0.997654	1.46367	5.55861	0.263315	-1.92175
MAPK8IP2	67.3459	33.939	1.98432	22.6895	43.3143	0.523833	-1.92147
SRPX	4.24869	2.04063	2.08205	2.47123	4.31733	0.572397	-1.86292
BUB1B-PAK6	15.5474	16.0392	0.969333	13.7666	51.4936	0.267345	-1.85829
LOC100126447	169.09	82.6981	2.04467	160.071	283.194	0.565234	-1.85495
FNDC11	9.92601	5.6569	1.75467	8.69008	17.7881	0.488535	-1.84467
ADRA1B	27.275	6.82042	3.99902	18.9551	16.9209	1.12022	-1.83587
VEGFC	29.526	13.6264	2.16683	25.3228	41.64	0.608137	-1.83312
EGR3	0.668444	1.62783	0.410636	0.667566	5.78734	0.115349	-1.83185
SLC52A3	1.13181	6.18611	0.18296	1.18909	22.9752	0.0517553	-1.82175
GPR87	1.25099	2.79845	0.447032	1.75591	13.7896	0.127336	-1.81174
ZCCHC24	1549.3	487.682	3.17687	711.991	776.842	0.91652	-1.79337
AQP1	34.497	53.2183	0.648217	41.8492	222.972	0.187688	-1.78814
KIAA0513	262.073	176.371	1.48592	312.816	722.496	0.432966	-1.77903
IL1R1	17.1895	21.5832	0.79643	50.1451	214.737	0.233519	-1.77001
ARTN	9.1509	8.85619	1.03328	8.02974	26.3973	0.304187	-1.7642
IL34	136.042	77.1346	1.7637	136.229	260.992	0.521965	-1.75658
ACMSD	0.344882	2.7651	0.124727	0.309135	8.34846	0.037029	-1.75204
PTGS2	187.6	130.19	1.44097	292.206	682.707	0.428012	-1.75132
ITGA2	67.6128	126.263	0.535491	70.2482	441.064	0.15927	-1.74939
CPAMD8	6.0354	4.12754	1.46223	9.84983	22.5626	0.436556	-1.74393
RAB31	1180.38	457.222	2.58165	1095.3	1402.92	0.780728	-1.7254
CP	0.162899	7.02425	0.0231909	0.171534	24.4561	0.00701396	-1.72526
DOCK4	16.0305	16.8735	0.950043	12.8848	44.7997	0.28761	-1.72388
SLC45A3	42.5455	32.6968	1.30121	31.7669	80.4924	0.394657	-1.72118
NR4A2	678.075	388.132	1.74702	517.24	975.335	0.53032	-1.71996
RTN2	640.016	278.358	2.29926	351.593	500.336	0.702713	-1.71016
KLF2	83.5581	54.3641	1.53701	74.0653	156.591	0.472985	-1.70026
CA5B	824.054	552.767	1.49078	1224.98	2661.47	0.460266	-1.69553
FGFBP1	1371.29	653.427	2.09861	2147.07	3313.57	0.647962	-1.69545
ADAMTS10	170.412	110.054	1.54843	137.485	287.11	0.478857	-1.69314
FOS	1117.82	686.542	1.62819	1319.7	2589.89	0.50956	-1.67594
TMEM27	6.96928	13.7491	0.50689	16.9281	106.616	0.158776	-1.67468
HBE1	14.2143	3.18758	4.45929	3.80481	2.72141	1.3981	-1.67334
DKK1	473.857	443.247	1.06906	613.677	1830.31	0.335285	-1.67288
ST3GAL5	88.6078	33.785	2.62269	73.7711	88.7676	0.831059	-1.65803
HSPA5	13613	26494.9	0.513795	14939.2	91634.9	0.16303	-1.65605
KNDC1	39.2037	12.8522	3.05034	12.8344	13.1918	0.972909	-1.6486
CHST2	1079.93	231.028	4.67445	1556.83	1040.52	1.4962	-1.6435
INHBA	0.588322	3.15325	0.186577	0.736508	12.3288	0.0597386	-1.64303
SH2D1B	0.66437	2.69386	0.246623	0.663446	8.3836	0.0791362	-1.6399
CFB	21.0065	27.1297	0.774298	37.4964	150.783	0.248678	-1.63861
RIMBP3C	12.1061	3.58077	3.38085	11.1028	10.206	1.08787	-1.63588
DCDC1	1.82162	1.58346	1.15041	1.1634	3.13973	0.370541	-1.63444
ANG	27.5146	20.0983	1.369	37.8525	85.4736	0.442857	-1.62821
TMTC2	42.9803	34.7013	1.23858	34.5036	86.0958	0.400758	-1.62788
MSMO1	989.343	283.846	3.48549	1282.24	1136.72	1.12802	-1.62757
SLIT2	10.916	17.7435	0.615211	7.36829	36.9545	0.199388	-1.6255
DMBT1	2.5556	2.75821	0.926542	2.76695	9.07078	0.30504	-1.60286
EDIL3	228.997	28.3438	8.07926	179.39	67.2658	2.66688	-1.59907
PLGLB1	7.52126	4.62014	1.62793	7.71212	14.3507	0.537405	-1.59896
WNT4	31.6763	3.23768	9.78365	10.0905	3.12265	3.2314	-1.59821
IL2RB	5.90488	5.59458	1.05546	6.40995	18.1987	0.35222	-1.58333
SLC6A15	33.5361	25.3506	1.32289	42.4442	95.3955	0.444928	-1.57205
KHDRBS3	15.9743	7.64807	2.08867	18.1681	25.7666	0.705102	-1.56668
TPST1	46.2199	32.9428	1.40304	51.4579	108.312	0.47509	-1.56228
ZDHHC21	31.5148	10.0828	3.12561	33.6533	31.7874	1.0587	-1.56184
STC1	1.31611	2.2879	0.575247	1.65456	8.49002	0.194883	-1.56157
FAM214B	242.461	178.506	1.35828	317.093	688.117	0.460813	-1.55952
MS4A14	1.64968	1.65206	0.998561	2.32528	6.85229	0.339344	-1.5571
FAM221A	12.7093	2.79192	4.55217	12.8719	8.3177	1.54753	-1.55658
SLC6A6	1311.58	1088.57	1.20487	1345.99	3276.99	0.410739	-1.55259
DCN	172.882	7.37503	23.4416	184.813	23.0914	8.00356	-1.55036
CDH15	6.44308	12.5013	0.515393	8.51407	48.2032	0.176629	-1.54495
LTF	4.24763	2.44978	1.73388	8.02906	13.4912	0.595133	-1.54272
ADRA2C	108.033	16.676	6.47837	45.4052	20.3319	2.2332	-1.53652
NR4A1	3236.28	2350.93	1.37659	3112.64	6558.5	0.474596	-1.53633
LDLR	1188.4	1348.1	0.881544	1194.01	3918.41	0.304718	-1.53256
CDHR5	61.4399	27.2017	2.25868	43.1123	55.1546	0.781662	-1.53086
GRB7	190.129	197.729	0.961563	216.56	649.453	0.33345	-1.52791
PDIA4	5334.41	7516.84	0.709661	5492.65	22317.6	0.246113	-1.52781
IER3	667.045	536.329	1.24372	989.578	2285.8	0.432924	-1.52248
ADGRL2	21.7895	7.99676	2.72479	16.1104	16.9679	0.949466	-1.52096
GPRC5B	9.12935	15.0567	0.606333	11.8832	56.1071	0.211794	-1.51745
RAPGEF4	10.3162	8.06914	1.27847	7.01338	15.6518	0.448087	-1.51257
YPEL3	83.3716	41.3387	2.01679	118.894	168.118	0.707208	-1.51186
TMPRSS4	8.42435	3.22497	2.61223	12.2293	13.3362	0.917004	-1.51028
CRELD1	230.477	142.502	1.61737	282.083	494.015	0.571002	-1.50208
RELL2	46.323	20.441	2.26619	57.9792	72.3564	0.801301	-1.49985
ZSWIM4	387.048	305.567	1.26665	360.832	802.055	0.449885	-1.49339
TNFRSF19	23.4457	17.7614	1.32003	24.4724	52.1796	0.469003	-1.4929
KRT32	3.24122	4.46456	0.72599	2.76062	10.6937	0.258154	-1.49172
INSIG1	6487.49	1173.42	5.52872	6695.05	3384.06	1.97841	-1.48261
SLC1A1	59.2619	38.023	1.55858	112.953	201.429	0.560761	-1.47477
FOXA1	83.6252	29.5687	2.82817	61.7213	60.5507	1.01933	-1.47224
GCOM1	5.00826	6.81462	0.734929	5.15201	19.4107	0.265421	-1.46932
BMF	3.80187	11.4183	0.332962	4.48724	37.3132	0.120259	-1.46921
ADGRG6	22.7622	8.64416	2.63325	17.7286	18.5792	0.954218	-1.46445
STARD13	53.4119	108.254	0.493394	49.0858	274.432	0.178863	-1.46389
TCP11L2	15.4338	19.0247	0.811247	27.5165	93.2051	0.295225	-1.45832
THBD	197.216	190.158	1.03712	157.882	414.628	0.38078	-1.44555
CCNG2	174.336	100.011	1.74317	203.172	317.304	0.640306	-1.44488
ISY1-RAB43	641.695	353.909	1.81316	715.253	1072.77	0.666732	-1.44333
C16orf45	484.777	328.941	1.47375	548.936	1009.67	0.543679	-1.43867
OASL	1.96076	70.0024	0.02801	1.70952	164.969	0.0103627	-1.43455
MAN1A1	905.879	480.65	1.8847	674.086	961.794	0.700863	-1.42713
CDHR4	12.1077	25.5611	0.473679	11.1887	63.5157	0.176156	-1.42705
CST2	0.640249	1.2807	0.499922	0.707395	3.80445	0.185939	-1.42687
RORB	3.75652	2.33874	1.60621	4.85449	8.11424	0.598268	-1.4248
PPP1R32	3.37012	2.44663	1.37745	2.22172	4.3159	0.514776	-1.41999
PTPRE	96.824	97.539	0.992669	130.23	351.033	0.370992	-1.41993
RASSF9	6.53138	8.65225	0.754876	8.02994	28.4211	0.282535	-1.41781
ITGB8	143.36	128.369	1.11679	121.396	290.27	0.418218	-1.41703
FAM107B	2682.32	1739.59	1.54193	2432.38	4211.95	0.577495	-1.41685
NCEH1	1004.23	1076.83	0.932582	1076.16	3074.4	0.35004	-1.41371
HIVEP2	179.461	203.54	0.881701	157.573	474.966	0.331756	-1.41016
C15orf65	136.625	38.4969	3.54899	193.269	144.209	1.3402	-1.40496
CDH13	250.888	289.608	0.866301	204.166	622.032	0.328225	-1.40018
ZFP36	632.583	248.197	2.54871	569.972	589.745	0.966472	-1.39897
ZDHHC1	9.03779	6.70398	1.34812	6.32139	12.3584	0.511505	-1.39813
USP2	419.425	379.704	1.10461	313.6	747.835	0.419343	-1.39733
CACNB3	799.263	276.634	2.88925	612.168	557.257	1.09854	-1.39511
SOX9	104.346	79.2953	1.31592	116.734	232.961	0.501089	-1.39293
GLIS1	82.7217	35.7038	2.31689	90.1762	102.125	0.882999	-1.3917
PAK6	4.44819	6.53066	0.681124	4.8684	18.7521	0.259619	-1.39152
CYR61	2040.47	4590.14	0.444533	2280.76	13439.3	0.169708	-1.38924
TNXB	310.529	449.359	0.691049	259.598	982.955	0.264099	-1.38771
GPR75-ASB3	103.599	44.6118	2.32225	91.5339	103.038	0.888347	-1.38632
SATB1	58.0651	6.45344	8.99754	34.2345	9.9188	3.45148	-1.38232
PDE1C	14.7691	27.8575	0.530165	15.4616	75.949	0.203579	-1.38085
MISP3	36.9301	9.94953	3.71175	37.7048	26.4499	1.42552	-1.38061
EGR1	37.4245	46.2839	0.808586	82.2865	264.872	0.310666	-1.38004
KDM6B	397.438	466.506	0.851945	424.994	1294.94	0.328195	-1.37621
TOX	27.0726	19.386	1.3965	12.8705	23.8898	0.538746	-1.37414
KLHL32	1.32871	1.13266	1.17309	1.32767	2.9323	0.452773	-1.37345
DNAJC28	5.13728	3.45199	1.48821	6.10773	10.631	0.57452	-1.37315
WNT9A	51.3965	29.2475	1.75729	29.1962	42.99	0.679139	-1.37157
GPR153	1693.66	560.453	3.02195	1356.15	1158.62	1.17049	-1.36837
CPED1	87.6524	33.198	2.64029	122.607	119.845	1.02304	-1.36783
LYPD3	1579.25	698.343	2.26142	1959.65	2235.5	0.876604	-1.36724
ASIC2	2.1524	1.44635	1.48816	1.50143	2.60135	0.577175	-1.36645
ICAM5	110.215	95.0925	1.15903	115.889	257.555	0.449957	-1.36507
C15orf56	0.315376	1.73148	0.182143	0.352395	4.97936	0.0707712	-1.36383
OTUD1	63.7476	42.066	1.51542	63.6933	107.924	0.590169	-1.36052
CCDC40	88.7367	92.3915	0.960443	75.8545	202.382	0.374808	-1.35755
DERL3	362.38	374.235	0.968323	324.152	857.541	0.378002	-1.35709
TRIB1	253.29	267.788	0.945862	188.613	510.654	0.369357	-1.35661
CDH16	1.73919	1.12234	1.54961	1.59079	2.61812	0.607605	-1.3507
CLDN9	5.37718	5.18022	1.03802	4.89516	12.0244	0.407103	-1.35037
EMP1	527.328	601.995	0.875968	534.885	1551.71	0.344707	-1.34551
CSAG1	3.59568	2.14205	1.67861	2.381	3.6037	0.66071	-1.34518
ARNT2	43.0188	74.5642	0.576937	122.1	537.172	0.227302	-1.34381
EVI2B	1.02133	2.1386	0.477568	1.31081	6.95865	0.188371	-1.34213
FAM167B	39.2092	22.9762	1.70651	33.6486	49.8624	0.67483	-1.33845
EXD3	89.6168	38.7315	2.3138	82.5379	90.1283	0.915782	-1.33719
B4GALNT1	2.90578	1.72092	1.6885	2.4616	3.679	0.669094	-1.33546
HYOU1	5359.34	8178.26	0.655316	5297.11	20380.3	0.259914	-1.33416
MUC16	643.055	683.811	0.940399	541.327	1449.78	0.373387	-1.3326
HIC1	41.807	35.4167	1.18043	21.3479	45.4145	0.470068	-1.32837
PPP1R12B	259.335	353.891	0.732811	182.365	622.321	0.29304	-1.32234
ARHGAP8	12.3925	5.88663	2.1052	7.90846	9.39252	0.841995	-1.32207
CLCF1	364.584	293.734	1.2412	335.313	672.065	0.49893	-1.31483
NRP2	54.6767	122.998	0.444532	55.1018	308.337	0.178706	-1.3147
IL18BP	45.0286	45.4783	0.99011	36.1577	90.7829	0.398288	-1.31378
KLHDC7B	0.485851	3.46387	0.140263	0.509526	9.00124	0.0566063	-1.3091
ABHD17C	863.206	867.104	0.995504	949.28	2357.75	0.402622	-1.306
HBEGF	154.277	114.383	1.34877	124.948	228.701	0.54634	-1.30377
VDR	540.185	511.347	1.0564	327.47	764.771	0.428193	-1.30282
TPD52L1	38.2578	5.62828	6.79743	61.385	22.2718	2.75618	-1.30232
DLX4	190.183	104.739	1.81579	161.973	219.882	0.736638	-1.30157
BBS12	45.1922	36.8905	1.22503	59.0116	118.641	0.497397	-1.30035
FHL1	1704.22	562.768	3.02828	977.815	790.152	1.2375	-1.29106
LRRC24	216.685	83.5139	2.5946	119.439	112.522	1.06147	-1.28944
RNF223	42.0135	24.5795	1.70929	61.8745	88.3804	0.700093	-1.28778
TCN1	1.21417	5.42381	0.223859	1.45477	15.852	0.0917715	-1.28647
MID2	234.086	148.668	1.57455	272.18	421.308	0.646036	-1.28525
LRRC32	4.82347	5.54752	0.869482	3.13131	8.75777	0.357546	-1.28203
SEL1L	705.931	1145.25	0.6164	616.086	2429.73	0.253562	-1.28153
ADAMTSL4	177.137	46.516	3.80809	155.201	99.0745	1.56651	-1.28151
DOCK11	5.73005	5.37735	1.06559	5.22927	11.8945	0.439639	-1.27726
TRIM5	237.041	188.277	1.259	237.498	455.428	0.521483	-1.27158
PLG	5.94855	4.39777	1.35263	4.64913	8.29271	0.560629	-1.27065
SNX29	202.499	173.486	1.16724	137.759	284.023	0.485028	-1.26696
C15orf61	174.546	64.5087	2.70578	163.809	145.524	1.12565	-1.26528
LSAMP	2.39792	2.80117	0.856043	1.97843	5.55063	0.356434	-1.26405
FANK1	11.7983	12.5169	0.942586	12.4492	31.6617	0.393195	-1.26138
CRLF2	1.61075	5.53142	0.291199	2.02644	16.682	0.121475	-1.26135
RASSF8	1402.4	1159.56	1.20942	1249.96	2477.47	0.504532	-1.2613
NCF2	2.12861	7.02493	0.303008	2.52109	19.8911	0.126745	-1.25743
OVCH1	0.344882	2.04476	0.168666	0.309135	4.37567	0.0706486	-1.25544
TTLL3	26.0491	17.6906	1.47248	23.6763	38.248	0.619022	-1.25018
PLCH2	99.0152	78.7503	1.25733	91.2068	172.335	0.529241	-1.24837
MYZAP	6.03701	4.67331	1.29181	6.37071	11.7032	0.544356	-1.24677
EGFL8	60.7933	100.261	0.60635	66.1899	258.935	0.255624	-1.24613
AGPAT4	34.2192	31.8472	1.07448	38.1795	84.1091	0.453928	-1.2431
ISYNA1	20.814	34.2007	0.608586	17.7295	68.7912	0.257729	-1.23961
HERPUD1	1633.64	1437.29	1.13661	2267.06	4704.57	0.481884	-1.23798
TNFRSF1B	117.399	101.845	1.15272	92.7616	189.723	0.488932	-1.23733
WIPI1	614.219	256.498	2.39463	827.815	812.409	1.01896	-1.2327
IFIT1	83.0228	156.529	0.5304	101.942	451.512	0.225779	-1.23217
SLC9B2	203.473	180.42	1.12777	234.535	487.822	0.48078	-1.23003
B3GALT4	76.9323	35.0909	2.19238	90.6415	96.886	0.935548	-1.22861
EFR3B	103.629	110.884	0.934575	101.093	253.297	0.399107	-1.22753
COL4A5	279.862	203.553	1.37489	376.167	640.524	0.58728	-1.22719
KLHL24	112.921	158.244	0.713585	145.9	477.868	0.305315	-1.22479
OXCT2	6.94838	9.65636	0.719565	6.94909	22.5583	0.30805	-1.22396
SFMBT2	522.781	781.62	0.668842	550.839	1922.24	0.286562	-1.22282
KLF9	609.712	536.344	1.13679	702.857	1442.92	0.487107	-1.22266
HCN3	95.8266	89.3199	1.07285	55.0363	119.683	0.459851	-1.2222
FRMD3	5.47122	20.2457	0.270241	5.80545	50.1087	0.115857	-1.2219
FGD1	13.9117	2.99289	4.64826	23.5239	11.7906	1.99514	-1.2202
KLF7	221.515	283.475	0.78143	181.726	541.548	0.335568	-1.21951
PLPP1	231.44	174.833	1.32378	255.678	448.39	0.570214	-1.21509
DLL4	1.38849	2.18618	0.635123	1.26019	4.60355	0.273742	-1.21422
DNAL1	414.628	549.578	0.754448	438.472	1345.95	0.325772	-1.21156
KLHL2	320.349	128.324	2.4964	336.752	312.364	1.07807	-1.21139
AMN1	113.111	87.1525	1.29786	138.763	247.486	0.560691	-1.21085
PI16	12.4434	4.15586	2.99419	11.2682	8.69398	1.29609	-1.208
TSHZ2	851.889	634.214	1.34322	756.188	1299.59	0.581865	-1.20694
PCCA	147.75	102.506	1.44138	144.97	231.728	0.625604	-1.20413
YOD1	891.515	1103.62	0.80781	731.809	2085.14	0.350964	-1.20269
GPR3	92.5678	47.6399	1.94307	90.0333	106.53	0.845142	-1.20107
KEL	2.05382	2.24935	0.913071	1.25313	3.15385	0.397335	-1.20037
GIPR	64.3479	102.107	0.630198	75.9394	276.88	0.274268	-1.20022
HRH1	174.319	194.723	0.895218	194.436	497.406	0.390901	-1.19544
DTNB	245.363	64.1276	3.82617	181.648	108.596	1.6727	-1.19372
PRRT2	17.7823	14.1098	1.26029	13.1465	23.8488	0.551245	-1.19299
TRIM74	0.953009	4.53316	0.210231	0.740717	8.04547	0.0920663	-1.19123
2018-03-04	6.03989	18.0438	0.334735	2.67376	18.2279	0.146685	-1.1903
LOC388436	19.6894	29.1945	0.674421	8.45831	28.5542	0.296219	-1.18698
RGCC	2.09772	3.66809	0.571885	1.93238	7.68439	0.251468	-1.18535
ACE2	2.16738	8.42076	0.257386	3.17763	28.0726	0.113193	-1.18514
NANP	275.572	159.48	1.72794	273.454	358.982	0.761748	-1.18167
MYEOV	90.1597	120.69	0.747033	80.0192	242.785	0.329589	-1.1805
LIPA	919.476	662.882	1.38709	919.789	1502.27	0.612268	-1.17982
CD14	6.08522	7.90289	0.77	4.26867	12.5552	0.339993	-1.17935
CPLX1	496.953	220.661	2.25211	225.892	227.036	0.99496	-1.17857
TMEM50B	231.19	151.547	1.52553	195.56	290.14	0.674018	-1.17845
SHC2	18.7275	4.88677	3.83228	23.8248	14.0411	1.69679	-1.1754
YPEL5	319.096	232.569	1.37205	624.422	1027.73	0.607574	-1.1752
CDH2	199.683	219.51	0.909677	161.061	399.69	0.402964	-1.1747
ECM1	794.234	416.326	1.90772	993.147	1174.84	0.845344	-1.17424
IL31RA	6.26726	6.88656	0.910072	2.87124	7.09563	0.404649	-1.16931
RRAD	2.98842	1.24304	2.40413	2.65375	2.48163	1.06936	-1.16877
MTHFR	247.022	286.253	0.86295	225.851	588.176	0.383986	-1.16822
GALNT9	5.16115	1.94475	2.65389	4.82865	4.08865	1.18099	-1.16811
NFKBIZ	85.5708	143.455	0.596498	68.0891	256.433	0.265524	-1.16767
TMEM151A	4.52455	1.60244	2.82355	3.08874	2.45282	1.25926	-1.16493
IZUMO4	9.27916	2.89826	3.20164	6.34573	4.44361	1.42806	-1.16476
DPEP1	48.7944	2.90893	16.774	25.8913	3.45715	7.48918	-1.16334
TPPP	685.806	332.577	2.0621	647.352	702.965	0.920889	-1.16301
MPZL2	29.2703	20.0589	1.45922	28.9242	44.3778	0.651772	-1.16275
FAT4	39.7897	45.574	0.87308	39.5841	101.348	0.390578	-1.1605
ALDH2	718.303	512.69	1.40105	911.524	1454.09	0.626867	-1.16027
PDE4B	1.05754	1.89551	0.557918	0.950325	3.80519	0.249744	-1.1596
DUSP6	24.9319	43.627	0.571478	22.8135	89.1499	0.2559	-1.15912
DAPK2	59.0711	88.7669	0.665464	60.9409	204.463	0.298053	-1.15879
PINLYP	2.53407	3.16899	0.799648	2.73596	7.63716	0.358243	-1.15842
CXXC4	40.7536	34.6766	1.17525	35.6591	67.713	0.526621	-1.15813
SLC22A3	286.187	235.356	1.21597	228.24	418.844	0.544928	-1.15797
NCF1	4.32707	1.27827	3.38509	2.66765	1.75707	1.51824	-1.15679
CHPF	1002.62	534.255	1.87667	872.756	1036.63	0.841919	-1.15642
PTGER4	39.9443	43.0657	0.92752	41.0667	98.6567	0.416259	-1.1559
SLC17A5	349.054	228.815	1.52549	420.401	613.984	0.684709	-1.15571
LIMA1	419.725	1078	0.389355	500.187	2861.04	0.174827	-1.15516
HSP90B1	12617.2	22982.3	0.548995	13096.3	53117.9	0.246552	-1.1549
MPP7	589.929	335.756	1.75701	537.375	679.614	0.790705	-1.15191
TRIM2	295.486	188.406	1.56835	249.697	353.76	0.705838	-1.15184
FRMD6	79.9154	110.374	0.724041	58.463	178.597	0.327345	-1.14526
NOV	255.089	239.247	1.06621	298.043	617.763	0.482456	-1.14403
COL7A1	3112.53	5094.84	0.610919	3559.25	12875.4	0.276438	-1.14403
CAPN5	7.38605	7.01013	1.05363	9.24023	19.3689	0.477066	-1.1431
SLC38A2	5108.75	6910.25	0.7393	4992.25	14909.5	0.334836	-1.1427
PRG4	0.701866	2.67999	0.261892	0.634316	5.34571	0.118659	-1.14215
ANKRD37	35.8384	32.534	1.10157	48.1442	96.3007	0.499936	-1.13974
SPRY4	7.80592	7.30987	1.06786	8.15648	16.8261	0.484751	-1.13941
PTPRD	6.8767	5.77087	1.19162	3.84733	7.10985	0.541127	-1.13889
CAMK2A	2.09534	3.09405	0.677218	1.90827	6.2039	0.307593	-1.1386
DYX1C1	493.128	331.379	1.48811	539.018	797.329	0.67603	-1.13832
FAM129A	36.0466	82.7547	0.435584	28.8884	145.839	0.198084	-1.13684
TMEM159	220.473	134.27	1.64202	181.802	243.213	0.747501	-1.13532
IRX4	7.78548	3.66407	2.12482	8.15973	8.4299	0.967951	-1.13433
LURAP1L	11.3053	6.46007	1.75004	20.933	26.2476	0.797519	-1.13379
LCA5	30.5918	37.0249	0.826251	38.5097	102.226	0.376712	-1.13312
SLC12A2	122.234	181.012	0.675282	125.372	406.347	0.308535	-1.13005
GALNT10	1634.27	856.427	1.90824	863.737	989.661	0.872761	-1.12859
IFI44	0.330951	5.56384	0.0594825	0.331088	12.1629	0.0272211	-1.12774
ANGPTL4	51.1134	94.1161	0.543089	84.6965	340.623	0.248652	-1.12706
GLI3	247.701	199.104	1.24408	217.927	382.447	0.569823	-1.12649
NFATC1	391.182	358.729	1.09047	318.31	637.16	0.499576	-1.12617
ZBED6	76.2333	94.1206	0.809953	57.159	153.891	0.371426	-1.12476
LOC728392	40.0071	55.6772	0.718555	35.2753	107.024	0.329603	-1.12437
MDFIC	383.34	226.968	1.68896	246.177	317.531	0.775283	-1.12334
FLNC	24.9195	3.87809	6.42573	17.3279	5.87119	2.95135	-1.12248
WHRN	1275.73	1169.75	1.09061	1169.59	2334.39	0.501024	-1.12218
SEMA7A	123.775	49.9484	2.47806	79.3887	69.6819	1.1393	-1.12106
PAGE1	149.823	75.4565	1.98556	139.861	153.167	0.913122	-1.12066
LGR5	7.12582	1.83196	3.88973	4.53775	2.53462	1.79031	-1.11946
NCOA3	601.414	836.786	0.718719	536.712	1622.41	0.330812	-1.11942
C21orf140	6.43668	5.92441	1.08647	4.58428	9.15682	0.500641	-1.1178
C1orf21	208.249	103.468	2.0127	262.01	282.337	0.928006	-1.11693
MMP28	463.477	61.8215	7.49702	316.918	91.5935	3.46005	-1.11552
SEMA3C	754.607	415.458	1.81633	616.148	734.905	0.838404	-1.11531
ATP11C	202.711	379.918	0.533566	226.339	918.865	0.246324	-1.11511
KDM7A	267.352	201.819	1.32471	337.61	551.4	0.612278	-1.11342
FAM84B	25.6517	28.6588	0.895072	32.1723	77.7012	0.414051	-1.1122
LAMA1	573.295	614.009	0.933691	618.481	1428.89	0.432839	-1.10912
CACNG3	0.987024	1.51117	0.653154	0.988936	3.26064	0.303295	-1.1067
CALML6	1.03365	2.50075	0.413335	0.939641	4.8909	0.19212	-1.1053
KRT15	7.41107	33.7403	0.219651	16.8525	165.04	0.102112	-1.10506
RALGDS	707.357	454.28	1.5571	596.834	822.536	0.725603	-1.1016
SWT1	40.9138	39.4658	1.03669	37.1216	76.7256	0.483822	-1.09944
MFAP3L	9.65128	7.92028	1.21855	9.63158	16.905	0.569749	-1.09677
C17orf67	64.1365	30.8884	2.07639	47.0775	48.4142	0.972391	-1.09447
GLS	1009.25	1177.73	0.856945	1172.83	2917.94	0.401937	-1.09223
PHC1	456.753	207.22	2.2042	238.773	230.261	1.03697	-1.08788
CNTD2	10.2654	21.5852	0.475574	16.0375	71.6526	0.223824	-1.08731
FOXO4	290.458	231.964	1.25217	313.122	531.3	0.589351	-1.08723
ASIC3	85.8377	74.4755	1.15256	74.5083	137.344	0.542495	-1.08716
SOCS2	749.416	484.183	1.54779	776.657	1063.99	0.729946	-1.08435
FZD7	57.9542	46.5218	1.24574	46.1712	78.5867	0.587519	-1.0843
FOXP2	162.013	54.476	2.97402	103.316	73.5445	1.40481	-1.08204
TCEAL3	4.44434	3.45383	1.28678	3.58353	5.89262	0.608138	-1.0813
GABRE	558.624	608.362	0.918242	389.353	894.946	0.435058	-1.07767
ERVV-2	41.1685	16.149	2.5493	69.3872	57.3936	1.20897	-1.07632
PDK4	551.14	534.892	1.03038	758.365	1551.86	0.488682	-1.0762
CNST	381.696	368.848	1.03483	375.444	764.777	0.490919	-1.07584
SYNE3	60.5622	211.491	0.286358	41.3057	303.732	0.135994	-1.07428
RASSF5	190.046	139.39	1.36341	176.769	272.955	0.647612	-1.07402
CREB3L1	7.46402	2.61264	2.85689	5.48106	4.03841	1.35723	-1.07378
NOS1AP	35.8616	60.8946	0.588913	28.8891	103.219	0.279881	-1.07324
RSRP1	200.867	229.337	0.875861	143.638	345.049	0.416282	-1.07314
AREG	28.3523	13.1381	2.15802	41.6073	40.5336	1.02649	-1.07199
FRK	4.49826	2.86484	1.57016	6.14113	8.22018	0.74708	-1.07158
GPR55	3.21734	7.37402	0.436307	3.46002	16.6588	0.207699	-1.07085
MICAL2	306.701	322.594	0.950735	268.776	593.846	0.452602	-1.0708
RNF19B	606.843	491.925	1.23361	549.61	935.467	0.587525	-1.07016
COL13A1	1.32944	1.72869	0.769041	1.32946	3.62055	0.367198	-1.0665
ABCB1	61.4525	112.914	0.544244	48.4177	186.243	0.25997	-1.06591
TGFB2	272.697	227.962	1.19624	259.354	453.552	0.571829	-1.06485
RAB3A	391.855	203.615	1.92449	327.056	355.143	0.920914	-1.06334
PEAK1	130.483	231.373	0.563951	97.3392	360.413	0.270077	-1.0622
RILPL2	372.144	255.25	1.45796	305.691	437.384	0.698907	-1.06078
NFKBID	137.84	111.078	1.24093	81.3541	136.636	0.595407	-1.05948
COL15A1	2075.44	2107.21	0.984924	2603.41	5505.81	0.472848	-1.05863
FNBP1	1823.08	1346.28	1.35416	1357.28	2087.15	0.650305	-1.05821
FNDC7	1.45926	0.957226	1.52447	1.53187	2.09149	0.73243	-1.05755
NAB2	678.103	631.586	1.07365	559.472	1084.43	0.515913	-1.05733
GCGR	41.9706	61.6035	0.681303	28.7188	87.6843	0.327525	-1.05669
NAB1	609.748	410.267	1.48622	585.828	819.734	0.714656	-1.05633
PLIN4	22.4978	9.18235	2.45012	15.3361	13.0111	1.17869	-1.05566
RBM24	513.318	268.327	1.91303	434.707	472.12	0.920755	-1.05497
FBLN7	127.074	33.2895	3.81723	48.001	26.0973	1.83931	-1.05336
PKD1L2	6.72902	3.54269	1.89941	6.90118	7.54018	0.915253	-1.05331
AGBL2	7.40136	1.64102	4.5102	5.9631	2.74187	2.17483	-1.05229
POU3F2	29.5074	9.28724	3.17719	13.115	8.55716	1.53263	-1.05174
ZBTB5	335.798	328.455	1.02236	257.064	521.165	0.49325	-1.05151
LMTK3	140.24	124.145	1.12964	108.816	199.647	0.545043	-1.05142
TESK2	179.965	89.3426	2.01433	198.779	203.867	0.975046	-1.04676
TUBA1A	589.772	881.939	0.668722	722.14	2228.58	0.324036	-1.04525
PRDM1	35.3228	69.1587	0.51075	30.94	125.014	0.247492	-1.04523
PSD3	89.5864	258.628	0.346391	76.8172	456.678	0.168209	-1.04215
RCAN1	517.642	333.361	1.5528	421.083	558.041	0.754574	-1.04114
BMP2	32.933	24.3052	1.35497	30.4412	46.1561	0.659527	-1.03876
PMP22	2553.26	2647.69	0.964336	2249.57	4783.83	0.470245	-1.03612
LGALS9B	3.5587	8.82234	0.403374	3.43704	17.4718	0.19672	-1.03598
STARD4	561.232	328.497	1.70849	596.936	716.424	0.833216	-1.03596
ITGA3	2546.41	2384.58	1.06786	2342.92	4498.3	0.520847	-1.03579
KCNJ2	54.3708	45.2129	1.20255	52.5798	89.5824	0.586944	-1.0348
DACH1	1.0421	0.827927	1.25869	0.947055	1.54091	0.614608	-1.03418
CFAP58	3.45329	6.25228	0.552325	3.57103	13.2402	0.269711	-1.0341
ADRB1	20.4012	8.0419	2.53686	14.8164	11.9494	1.23993	-1.03279
MLLT11	93.4195	34.4106	2.71485	69.7391	52.4854	1.32873	-1.03082
TCF7L1	21.9681	3.16849	6.9333	11.2106	3.30337	3.39368	-1.03069
GPR176	468.525	325.892	1.43767	343.663	488.355	0.703717	-1.03066
FOXN3	468.262	290.543	1.61168	389.128	493.097	0.789152	-1.03019
RUBCN	446.395	514.296	0.867972	356.811	839.145	0.425208	-1.02948
CPEB4	193.822	169.24	1.14525	258.744	460.95	0.561327	-1.02875
CD200	0.326878	0.893393	0.365883	0.326967	1.82292	0.179364	-1.02849
LRRC73	25.4178	6.81833	3.72786	26.7144	14.6177	1.82753	-1.02845
CSRNP1	287.678	277.558	1.03646	253.532	498.013	0.509087	-1.02568
YPEL4	8.11431	9.83288	0.825223	16.4353	40.5443	0.405367	-1.02555
GPRASP1	3.06922	4.25871	0.720692	1.92618	5.43682	0.354283	-1.02448
FOXB1	8.03639	9.68497	0.82978	6.61484	16.2132	0.407992	-1.02419
ARHGAP32	1268.22	1090.86	1.16258	738.516	1291.59	0.571786	-1.02379
RASA4	99.7381	130.627	0.763536	95.057	252.985	0.375742	-1.02295
KLF12	369.611	253.259	1.45942	294.877	410.434	0.718451	-1.02243
TRPS1	296.841	352.743	0.841522	242.088	583.759	0.414705	-1.02092
CYP7B1	4.85489	4.81126	1.00907	3.13304	6.29833	0.49744	-1.02043
CHRNA4	5.05211	11.212	0.450599	6.95606	31.2972	0.222258	-1.01961
UGT2A1	8.14315	4.3733	1.86202	7.7639	8.45276	0.918506	-1.0195
RDH10	486.035	399.603	1.21629	594.592	990.312	0.600409	-1.01848
PPARA	621.919	405.838	1.53243	581.715	768.95	0.756505	-1.0184
COL4A4	296.886	124.323	2.38801	337.381	286.128	1.17912	-1.01809
TMTC1	1223.26	908.125	1.34701	1161.26	1744	0.665858	-1.01648
ZBTB43	353.465	467.497	0.756079	338.243	903.157	0.374512	-1.01352
ZNF341	117.417	234.446	0.500829	126.375	509.293	0.248138	-1.01317
PELI1	17.8232	21.8425	0.815988	34.9498	86.4387	0.40433	-1.01301
PBXIP1	562.04	374.831	1.49945	696.196	936.816	0.743151	-1.0127
IGFL2	0.493543	1.73037	0.285224	0.519669	3.66479	0.141801	-1.00823
SERTAD2	651.87	761.801	0.855695	526.267	1237	0.425439	-1.00814
SYNGAP1	208.837	83.3911	2.50431	178.946	143.706	1.24522	-1.00802
FUCA1	450.987	136.41	3.30611	367.249	223.384	1.64403	-1.0079
ABCA8	15.4157	7.59026	2.03099	14.4598	14.3037	1.01091	-1.00652
CCDC68	328.826	308.259	1.06672	409.902	771.589	0.531244	-1.00573
VAMP1	183.11	160.407	1.14153	127.712	224.631	0.568541	-1.00563
LRIG1	1132.67	819.92	1.38144	988.263	1436.31	0.688058	-1.00557
ELK3	81.6262	71.3058	1.14473	82.2968	144.291	0.570355	-1.00508
C3	11.5447	4.63468	2.49093	10.0117	8.06502	1.24137	-1.00475
CBLB	118.787	170.508	0.696666	115.899	333.82	0.347189	-1.00474
IL1RAP	166.659	100.655	1.65575	180.377	218.474	0.825624	-1.00393
MLXIPL	177.733	37.9734	4.68047	216.575	92.7183	2.33584	-1.00271
MYCN	46.2181	5.19071	8.904	36.263	8.15677	4.44576	-1.00202
PCDH1	13.1937	27.1945	0.485159	17.7318	73.0842	0.242622	-0.999748
DNAJB9	230.116	161.331	1.42636	307.086	430.341	0.713588	-0.999175
SMPDL3A	43.9601	26.272	1.67327	37.9787	45.3577	0.837315	-0.998824
CACNA2D2	2.06645	3.21251	0.643251	2.57478	7.99842	0.321911	-0.99872
CNTNAP3B	5.66335	9.1314	0.620206	4.61699	14.8742	0.310402	-0.998611
PANX2	529.062	183.063	2.89006	486.619	336.383	1.44662	-0.998409
SPACA6	88.2692	45.0418	1.95971	61.3701	62.5568	0.981031	-0.998273
C12orf42	1.21238	2.66893	0.454257	1.15485	5.07657	0.227486	-0.997733
TNC	99.3405	111.712	0.889258	80.5342	180.544	0.446063	-0.995354
FAM135A	252.041	170.369	1.47938	307.192	413.926	0.742142	-0.995225
SQLE	1248.7	627.441	1.99015	1250.63	1252.1	0.998825	-0.994573
SLC22A23	58.2439	75.0542	0.776024	46.1513	118.493	0.389485	-0.994534
PTGES3L-AARSD1	18.0755	8.77129	2.06076	16.9167	16.3461	1.03491	-0.993679
PPFIA3	219.276	270.591	0.81036	161.473	396.603	0.40714	-0.993038
CD1D	2.69742	2.6025	1.03647	1.63036	3.13078	0.520754	-0.993005
PRELP	196.503	209.899	0.936176	211.228	448.831	0.470617	-0.992225
DPYD	65.921	71.5021	0.921944	73.3719	158.311	0.463467	-0.992213
S100A3	111.836	94.7869	1.17986	137.566	231.919	0.593164	-0.992117
RHBDF1	267.076	232.284	1.14979	323.637	559.831	0.578098	-0.99198
PPTC7	540.012	377.864	1.42912	425.942	592.609	0.718757	-0.99155
CDK2AP1	7527.32	2693.62	2.7945	3609.36	2566.85	1.40614	-0.990846
MANF	2356.06	1905.82	1.23625	2792.32	4483.97	0.622735	-0.989281
EPOR	268.892	165.339	1.62631	346.019	421.885	0.820174	-0.987602
DNAJC3	974.58	1403.26	0.694512	1031.99	2946.18	0.35028	-0.987493
COL4A3	174.826	57.8015	3.0246	173.053	113.374	1.52638	-0.986629
LOX	245.947	133.128	1.84745	283.59	304.114	0.93251	-0.986342
TNFRSF10D	193.178	244.915	0.788757	238.429	597.405	0.399108	-0.982801
IL22RA1	21.5049	11.5553	1.86104	19.868	21.0866	0.942207	-0.981992
PLEKHF1	54.8781	47.381	1.15823	38.8882	66.3001	0.586547	-0.981605
PGPEP1	480.795	379.086	1.2683	527.284	820.796	0.642406	-0.981338
JPH3	516.058	258.449	1.99675	378.25	373.77	1.01198	-0.980466
SGK1	1878.64	2963.49	0.63393	1994.04	6204.84	0.321369	-0.980094
PPM1J	5.93916	4.19804	1.41475	4.65811	6.4905	0.71768	-0.97913
CDH19	0.168538	1.1764	0.143266	0.160163	2.20356	0.072684	-0.978988
MARK4	793.656	462.056	1.71766	663.188	760.529	0.872009	-0.97803
RNF145	1497.55	1259.87	1.18865	1230.61	2039.22	0.60347	-0.977974
FAM132A	6.49876	10.0822	0.644575	4.79352	14.6438	0.32734	-0.977559
LMBR1L	250.144	227.352	1.10025	236.175	422.427	0.55909	-0.976681
ARHGAP31	402.43	562.448	0.715497	370.642	1018.71	0.363833	-0.975668
COL8A1	164.278	43.8325	3.74785	180.367	94.634	1.90594	-0.975562
ATP2A3	245.939	138.182	1.77981	297.929	328.812	0.906077	-0.974019
DDX58	35.2762	67.9315	0.519292	39.5284	149.509	0.264388	-0.973887
HIST1H4K	15.9432	5.90218	2.70123	9.59631	6.97641	1.37554	-0.973623
NPC1	629.749	865.387	0.727708	665.722	1796.35	0.370597	-0.973509
SAT1	1190.84	1159.88	1.0267	2014.42	3850.4	0.523171	-0.972652
MAFF	229.708	343.494	0.668739	219.211	643.088	0.340872	-0.972213
FSTL4	5147.29	2894.74	1.77815	5184.87	5719.1	0.906589	-0.971858
ATXN1	240.331	232.103	1.03545	255.287	483.512	0.527985	-0.971688
GRK7	20.6236	10.2161	2.01873	15.7668	15.3103	1.02982	-0.971056
DYDC2	2.18333	1.52376	1.43286	2.10254	2.87605	0.731052	-0.97085
GDE1	2859.16	1307.36	2.18697	2835.04	2539.19	1.11651	-0.969929
PLAG1	88.0562	118.745	0.741555	83.2311	219.774	0.378713	-0.969448
ANKRD9	2050.01	520.937	3.93524	1673.1	832.186	2.01049	-0.968903
GCNT1	24.4519	16.2656	1.50329	25.4347	33.1086	0.768222	-0.968523
STX2	936.615	569.467	1.64472	549.652	653.553	0.841021	-0.967629
VRTN	2.00924	2.61859	0.7673	1.62522	4.14192	0.392382	-0.967533
FGF9	8.23502	1.59667	5.15763	5.68239	2.15425	2.63776	-0.967392
BDNF	420.273	407.638	1.03099	308.057	584.138	0.52737	-0.967148
GPR157	100.79	31.5102	3.19864	73.6942	45.0299	1.63656	-0.966791
SOS2	203.859	154.197	1.32206	203.768	301.126	0.676687	-0.966232
AHR	372.662	427.255	0.872222	397.794	890.348	0.446785	-0.965115
SAP30L	535.864	286.974	1.86729	353.846	369.882	0.956645	-0.964892
GOLGA8B	214.328	461.217	0.464701	160.79	675.352	0.238084	-0.964834
SENP7	97.7006	77.3393	1.26327	91.4889	141.291	0.647522	-0.964165
B4GALT4	1019.49	1751.71	0.581994	1337.33	4480.61	0.29847	-0.963416
TP53TG5	2.33854	2.28595	1.02301	1.93215	3.68212	0.524738	-0.963146
HTR1D	47.707	24.4326	1.9526	78.4016	78.1545	1.00316	-0.96084
CDH12	4.76035	8.68175	0.548317	3.90394	13.8574	0.281723	-0.960733
ZNF540	18.9037	18.9078	0.999786	14.6783	28.5621	0.513908	-0.960109
ADGRA3	638.598	457.952	1.39446	376.848	525.741	0.716795	-0.960079
EGF	7.07777	8.06593	0.877489	6.5267	14.4693	0.451073	-0.96002
IFIT3	51.3011	174.341	0.294256	54.0036	356.932	0.151299	-0.959666
ADAMTS5	201.684	226.56	0.890199	211.694	462.307	0.457907	-0.959074
MSANTD3-TMEFF1	123.68	39.4561	3.13462	125.129	77.5222	1.6141	-0.957556
GNAI1	964.692	781.931	1.23373	923.401	1452.54	0.635714	-0.956576
OR2A25	2.43161	2.90178	0.83797	2.52674	5.84966	0.431947	-0.956045
TNFSF9	417.199	329.359	1.2667	576.246	881.842	0.653457	-0.954912
NTN4	608.156	580.531	1.04759	594.682	1100.35	0.540449	-0.954837
DACT3	2.66164	1.39367	1.9098	2.98605	3.03029	0.985403	-0.954637
CPEB2	344.346	182.268	1.88923	254.484	261	0.975032	-0.954275
HDAC5	1185.95	909.278	1.30428	1106.17	1643.19	0.673183	-0.954185
CREBRF	60.9209	105.462	0.577656	64.3063	215.545	0.298343	-0.95324
RALGPS2	418.369	549.779	0.760977	356.995	908.148	0.393102	-0.952947
CXCL11	0.168538	1.52945	0.110195	0.160163	2.81147	0.056968	-0.951842
GLIS2	2785.94	1212.21	2.29823	2001.5	1683	1.18924	-0.950481
HSPG2	3430.53	3326.78	1.03119	3209.84	6013.01	0.533815	-0.949893
EXTL3	894.942	1063.54	0.841477	810.633	1859.84	0.435863	-0.94905
PDP1	240.882	248.357	0.969901	253.507	504.555	0.502437	-0.948895
STRC	2.93431	4.31645	0.679797	2.01848	5.73171	0.35216	-0.948872
UBA7	3.11193	2.58894	1.20201	2.53787	4.06241	0.62472	-0.944166
ITGA6	895.495	977.281	0.916313	664.362	1394.77	0.476323	-0.9439
FBN1	2582.85	3896.14	0.662925	2586.43	7498.67	0.344918	-0.942592
MOK	136.897	115.301	1.1873	133.322	215.704	0.618081	-0.941814
CRELD2	951.573	945.78	1.00613	858.348	1637.91	0.524052	-0.941029
CA14	1.52667	1.51311	1.00896	1.1309	2.14998	0.526005	-0.939724
NBL1	1400.52	427.202	3.27835	801.133	468.695	1.70929	-0.939574
PITPNM1	4164.36	2427.87	1.71523	3193.48	3569.26	0.894717	-0.9389
STK38L	407.364	263.466	1.54617	277.19	343.611	0.806697	-0.938602
CXCL8	1.84939	0.829091	2.23062	1.77422	1.52429	1.16397	-0.938395
TSPAN12	249.297	90.654	2.74998	227.696	158.647	1.43523	-0.938137
BMT2	41.6741	30.2731	1.3766	48.0499	66.8161	0.719137	-0.936775
RGL2	518.582	411.422	1.26046	570.588	866.093	0.658808	-0.936024
NDNF	6.28306	0.642487	9.77927	3.32146	0.649709	5.11223	-0.935775
ST6GALNAC6	1326.57	466.749	2.84214	1339.47	901.383	1.48601	-0.935533
PAM	2928.53	2412.41	1.21394	3855.37	6071.41	0.635005	-0.934858
ITGAL	10.2234	10.5392	0.970032	8.0681	15.8856	0.507887	-0.933525
PTPRCAP	4.13034	3.87536	1.0658	3.852	6.90275	0.558039	-0.933493
FAM43A	88.2162	20.2535	4.35561	176.954	77.5037	2.28317	-0.931839
ADRB2	16.2104	14.3041	1.13327	15.9824	26.8749	0.594697	-0.930268
PRKD1	87.9564	53.1514	1.65483	65.3054	75.1913	0.868524	-0.930042
RASA4B	97.7525	121.408	0.805154	92.4203	218.685	0.422617	-0.929912
SNX33	496.29	512.72	0.967955	468.704	922.32	0.508179	-0.929603
CLCN6	250.145	277.132	0.90262	226.067	477.042	0.473893	-0.929557
TMPRSS7	2.31114	2.26039	1.02245	2.01779	3.75852	0.536858	-0.929421
SH2D3C	5.30081	3.07076	1.72622	6.66965	7.35388	0.906956	-0.92851
UBE2D1	329.322	296.692	1.10998	355.571	609.671	0.583218	-0.928427
TMEM88	1.27238	3.59571	0.35386	1.39082	7.47836	0.18598	-0.928033
EFNB2	103.33	82.9712	1.24537	67.5983	103.273	0.654558	-0.927979
TGFBR1	2273.93	2681.06	0.848145	2126.54	4767.07	0.44609	-0.926976
RNF24	129.388	104.155	1.24226	172.36	263.752	0.653492	-0.926721
HELZ2	240.629	318.466	0.755588	175.457	440.903	0.397949	-0.925017
DDX60	9.23571	25.8703	0.357	12.9954	69.04	0.18823	-0.923431
GPR75	14.7755	13.3366	1.10789	8.20644	14.0475	0.584194	-0.92329
LRP1	2527.69	3308.92	0.763901	2490.61	6181.1	0.402939	-0.922825
ROR1	6.79183	15.4601	0.439313	5.13284	22.1353	0.231885	-0.92184
SYNE1	434.469	999.795	0.434558	395.962	1726.21	0.229382	-0.921799
SPTBN5	10.4651	40.0718	0.261159	7.54128	54.7048	0.137854	-0.92179
PEAR1	76.4571	77.5446	0.985977	84.3058	161.964	0.520521	-0.921597
SEC24D	709.545	702.944	1.00939	1011.3	1894.53	0.533797	-0.919123
FCHSD2	398.024	176.402	2.25634	246.191	206.225	1.1938	-0.918429
MAGI1	132.208	140.701	0.939641	110.762	222.739	0.497273	-0.918072
GNRH1	7.96332	23.0141	0.346019	7.00116	38.2308	0.183129	-0.91799
MCTP2	981.008	632.512	1.55097	868.309	1057.66	0.820969	-0.917773
ZNF821	33.5547	16.1154	2.08214	30.1579	27.3592	1.10229	-0.917561
KLF3	556.229	459.615	1.21021	433.215	676.132	0.640726	-0.917476
CLDN2	21.2984	3.41774	6.23173	19.5308	5.91914	3.29961	-0.917338
LYSMD3	387.414	312.766	1.23867	428.86	653.722	0.656028	-0.916965
C11orf91	6.1274	14.2991	0.428516	5.59252	24.6402	0.226967	-0.916867
DNAJC12	627.269	441.701	1.42012	1057.76	1406	0.752316	-0.916601
PHF1	924.751	653.84	1.41434	859.864	1147.28	0.749481	-0.916165
PHACTR2	627.397	472.519	1.32777	497.478	706.879	0.703767	-0.915837
SLC22A31	1.89492	2.76635	0.684989	1.80493	4.96885	0.363249	-0.915123
C16orf86	4.45932	3.12689	1.42612	3.43954	4.54673	0.756486	-0.914709
KRT19	9.65881	0.446259	21.6439	6.68008	0.581477	11.4881	-0.913821
ZNF521	238.59	112.909	2.11312	168.231	149.987	1.12164	-0.913767
SLC6A17	12.3185	0.539536	22.8316	5.09174	0.41991	12.1258	-0.912953
EIF2AK3	305.757	324.325	0.942748	311.509	622.094	0.500743	-0.912803
MBNL2	671.883	615.655	1.09133	781.125	1347.36	0.579745	-0.912598
MIXL1	9.90291	10.1382	0.976794	6.68605	12.8779	0.519188	-0.911798
TLDC1	324.134	369.53	0.877154	340.7	730.606	0.466325	-0.911493
OSGIN2	670.557	320.157	2.09447	597.794	536.729	1.11377	-0.911127
AP3S1	819.909	365.39	2.24393	731.31	612.787	1.19342	-0.910929
CCDC189	41.4919	30.5388	1.35866	43.39	60.0148	0.722987	-0.910143
PPARG	13.8254	24.9321	0.554521	29.4655	99.8235	0.295176	-0.909668
MMRN2	9.34763	14.3871	0.649725	8.30265	24.0054	0.345866	-0.909616
ARNTL	321.813	196.037	1.64159	360.053	411.97	0.87398	-0.909425
FBXO2	750.729	407.613	1.84177	835.624	851.66	0.981171	-0.908515
ADORA2A	15.5775	16.158	0.964075	14.7791	28.7747	0.513615	-0.908459
TAB3	1221.77	672.12	1.81779	985.333	1017.18	0.968693	-0.908076
WFDC1	7447.58	3512.01	2.12061	6373.69	5638.05	1.13048	-0.907544
SLC41A1	945.885	623.476	1.51711	623.117	770.429	0.808793	-0.907488
ABCG1	132.472	84.0469	1.57617	206.603	245.823	0.840454	-0.907179
FGD4	82.8024	156.522	0.529013	81.4356	288.269	0.282499	-0.905057
PALMD	301.172	274.214	1.09831	334.703	569.917	0.587284	-0.903154
FLRT3	8.8774	4.33888	2.04601	8.4523	7.72188	1.09459	-0.902423
SHROOM3	356.812	620.702	0.574852	339.025	1102.37	0.307543	-0.902403
SOCS5	797.258	447.944	1.77982	708.291	743.834	0.952216	-0.90237
SH2D5	56.3857	55.4651	1.0166	49.8761	91.5372	0.544872	-0.899761
OSMR	1094.88	1210.1	0.904784	1147.68	2365.7	0.485132	-0.899198
RARRES1	6.77094	6.13176	1.10424	6.23664	10.5312	0.592204	-0.898888
IDI1	1662.46	760.181	2.18693	1853.36	1580.15	1.1729	-0.898829
ANKRD20A2	2.83505	3.34673	0.847109	2.70817	5.95499	0.454773	-0.897401
CDKN2D	156.1	103.985	1.50118	191.265	237.283	0.806064	-0.897131
BHLHE40	917.626	1243.28	0.738067	1628.54	4107.68	0.396463	-0.896565
ZNF143	380.342	573.967	0.662655	379.291	1065.5	0.355975	-0.896485
IGSF8	692.974	586.855	1.18083	768.674	1211.58	0.63444	-0.896241
FAM229A	8.10049	21.1722	0.3826	6.57195	31.9701	0.205566	-0.896237
PTGFRN	3404.92	3124.19	1.08986	3278.68	5597.59	0.585731	-0.895828
BRSK1	17.4309	14.4623	1.20527	16.4226	25.3499	0.647836	-0.89565
MAFG	1181.4	1445.41	0.817344	969.287	2205.62	0.439463	-0.895201
GOLGA8K	1.59684	1.43066	1.11615	1.40034	2.33208	0.60047	-0.89437
PITPNM3	584.501	501.096	1.16645	415.336	661.415	0.62795	-0.893398
GSTM2	4.2153	7.85104	0.53691	4.08625	14.1364	0.289059	-0.893318
SNAP25	78.7309	47.4884	1.6579	94.3774	105.702	0.89286	-0.892847
TTYH3	5975.41	2452.89	2.43606	5980.71	4558.03	1.31213	-0.892645
PROM2	347.693	283.167	1.22787	300.081	453.355	0.661912	-0.891448
ZNF749	90.1231	61.4788	1.46592	58.6893	74.2463	0.790467	-0.891031
FBXO32	203.149	154.77	1.31259	212.011	299.488	0.707912	-0.890778
RGL4	15.9474	40.2644	0.396066	10.7533	50.3318	0.213648	-0.890509
GPRC5A	1729.01	3689.8	0.468593	2386.81	9441.78	0.252792	-0.89038
LOC100506422	1.51039	3.09045	0.488729	1.12563	4.26859	0.263701	-0.89013
SEMA6B	6.01264	9.88775	0.60809	8.65457	26.3571	0.328358	-0.889016
NUDT6	48.3974	26.1739	1.84907	56.0224	56.1072	0.99849	-0.888982
DUSP5	536.039	864.906	0.619766	677.738	2024.88	0.334705	-0.888835
PNRC1	402.472	259.29	1.5522	493.888	588.902	0.83866	-0.888159
TENM2	11.976	11.5729	1.03483	9.3203	16.6689	0.559144	-0.888105
GFPT2	531.908	549.123	0.96865	727.263	1389.06	0.523564	-0.887612
ATP8B2	698.393	519.269	1.34495	626.627	861.364	0.727482	-0.886572
LEFTY1	2.02792	1.4984	1.35339	1.61683	2.20819	0.732195	-0.886278
OSBP2	1383.56	1205.2	1.14799	1545.77	2488.32	0.621211	-0.885959
KDM1B	513.602	254.707	2.01644	449.564	411.796	1.09171	-0.885215
MEIS3	325.086	131.776	2.46697	249.176	186.545	1.33574	-0.885096
ZNF292	142.191	290.356	0.489711	137.854	519.513	0.265351	-0.884028
VASH2	303.63	96.3237	3.15218	284.173	166.285	1.70895	-0.883241
XYLT1	512.638	408.032	1.25637	299.388	439.38	0.681386	-0.882712
SLC13A2	2.76882	0.538517	5.14156	2.28303	0.817663	2.79214	-0.880834
FAM167A	134.46	20.461	6.57156	235.494	65.9435	3.57115	-0.879847
SFTPA2	2.55868	1.10145	2.32301	2.45861	1.94692	1.26282	-0.87935
POU2F3	29.3805	23.6241	1.24367	21.4852	31.7676	0.676324	-0.878814
ERLEC1	1289.25	837.142	1.54007	1599.71	1908.33	0.838278	-0.877492
C19orf66	39.81	14.9367	2.66524	47.9115	33.0247	1.45078	-0.877441
SMCO2	3.78208	1.97781	1.91226	3.52453	3.38538	1.0411	-0.877167
LNPEP	73.9348	129.87	0.569298	78.2706	252.352	0.310164	-0.876153
LAMA4	4.05642	3.40862	1.19005	3.63621	5.60551	0.648686	-0.875429
CYP27C1	94.461	130.964	0.721277	81.8301	208.082	0.393259	-0.875073
TMEM221	2.67974	3.32251	0.806539	2.36233	5.37175	0.439769	-0.874999
TTC6	4.45808	2.88998	1.5426	3.21278	3.81802	0.841479	-0.874363
NEURL1B	8.24161	12.0446	0.684258	8.03533	21.521	0.373372	-0.873927
FOSL1	778.874	1398.93	0.556765	689.447	2268.85	0.303876	-0.873588
SGTB	189.89	186.221	1.0197	183.174	328.992	0.556774	-0.872979
RAPGEF1	2849.92	2073.54	1.37442	2424.49	3228.71	0.750915	-0.872103
GRIP2	2.13733	1.28831	1.65902	2.21913	2.44748	0.906699	-0.871631
SRMS	6.67513	6.79496	0.982364	5.83226	10.8572	0.537178	-0.870857
B4GALNT4	213.565	129.364	1.65089	190.878	211.017	0.904562	-0.86795
SPATA32	3.59412	1.83599	1.9576	2.72753	2.54209	1.07295	-0.867501
TGFBR2	1208.92	630.76	1.91661	971.356	924.575	1.0506	-0.86735
SH2B3	180.07	116.993	1.53915	130.2	154.285	0.843893	-0.867005
SCX	16.7645	31.4454	0.53313	18.9206	64.7146	0.292369	-0.866695
PDLIM5	824.469	1019.14	0.808989	812.375	1828.71	0.444234	-0.864801
GRK5	306.68	379.712	0.807664	354.112	798.326	0.443569	-0.864598
TCAF2	108.206	168.596	0.641806	150.453	426.387	0.352856	-0.86306
ENOX1	245.888	231.828	1.06065	146.944	251.94	0.583247	-0.862768
ITPR2	450.156	580.172	0.775902	399.624	936.118	0.426895	-0.861993
RGR	0.895339	1.44471	0.619737	0.763867	2.23932	0.341116	-0.861392
GATS	249.257	150.879	1.65203	294.722	323.929	0.909835	-0.860561
HSPB7	7382.59	3268.77	2.25852	7039.62	5657.43	1.24431	-0.860029
SPRY2	295.546	165.131	1.78976	214.935	217.896	0.986414	-0.859504
RAB26	1030.69	340.016	3.03129	955.974	571.949	1.67143	-0.858846
AHSA2	453.333	895.849	0.506037	324.373	1162.52	0.279027	-0.85884
PRKCA	957.834	1164.8	0.822315	936.488	2064.51	0.453612	-0.858233
RGL3	126.662	118.265	1.071	123.522	209.023	0.590949	-0.857857
TMEM120A	1378.93	617.923	2.23156	1465.44	1189.69	1.23178	-0.857304
KIAA1549	2170.5	1886.94	1.15028	2074.52	3266.89	0.635011	-0.857125
KDELR3	972.329	284.849	3.41349	1334.84	708.318	1.88452	-0.85705
RAP2A	545.046	201.965	2.69871	481.426	323.104	1.49	-0.856958
PCDHB13	20.3436	10.9852	1.85192	20.2669	19.8127	1.02293	-0.856317
ORAI3	217.571	90.3318	2.40857	315.6	237.211	1.33046	-0.856252
APP	7699.31	5905.24	1.30381	6684.38	9277.34	0.720506	-0.855652
DYRK2	243.883	175.445	1.39009	182.245	236.953	0.769118	-0.853897
LRP10	1338.8	937.458	1.42812	1387.88	1756.22	0.790264	-0.85371
KIAA1644	912.133	764.387	1.19329	574.552	869.791	0.660563	-0.853174
NEU1	620.472	511.901	1.21209	746.781	1112.45	0.671294	-0.852484
FBXO33	208.605	187.276	1.11389	184.183	298.502	0.617025	-0.852208
KREMEN2	506.654	313.066	1.61836	340.4	379.582	0.896775	-0.851714
TAS2R19	0.748472	0.827136	0.904896	0.596427	1.18873	0.501735	-0.850828
RFX2	354.459	318.891	1.11154	381.567	618.504	0.61692	-0.849404
SLC25A42	193.371	115.665	1.67182	158.05	170.259	0.92829	-0.848773
SLC6A7	4.41191	3.89215	1.13354	4.55973	7.24134	0.62968	-0.848145
KCNK1	1751.87	1175.79	1.48996	1916.86	2315.18	0.827952	-0.847649
DAAM1	58.6436	86.9118	0.674749	58.8274	156.892	0.374955	-0.847633
GJB3	532.365	696.447	0.764401	596.745	1404.05	0.425016	-0.846814
USP53	186.952	194.942	0.959016	203.453	381.53	0.533255	-0.846728
SPRY1	126.662	79.8047	1.58715	101.915	115.452	0.882745	-0.846368
VWDE	2.33497	2.33701	0.999129	2.97779	5.35698	0.555871	-0.845921
ENO4	2.6212	6.44873	0.406468	2.03518	8.99788	0.226185	-0.845637
IGF2BP2	502.17	422.148	1.18956	453.187	684.602	0.661972	-0.845584
CTIF	1112.74	1194.54	0.931525	959.884	1851.62	0.518402	-0.845524
GPR89B	115.196	83.3034	1.38285	104.136	135.306	0.769634	-0.845404
ADGRG1	683.545	494.95	1.38104	817.224	1062.69	0.769016	-0.844669
LGALS9C	11.1428	15.2248	0.731883	15.462	37.9368	0.407572	-0.844558
RUNDC3B	32.8348	32.9234	0.997307	28.8963	52.0108	0.555582	-0.844037
HAS2	181.57	83.1895	2.18261	218.198	179.45	1.21593	-0.843995
S1PR1	3.07288	4.37845	0.701819	5.24301	13.4096	0.390989	-0.843969
SHOX2	9.99208	4.32932	2.308	7.71486	5.99938	1.28594	-0.843818
ZFP64	800.355	590.588	1.35518	626.865	829.183	0.756003	-0.842024
PRR25	13.9663	4.29397	3.25254	12.3205	6.78893	1.81479	-0.841763
CHAD	0.340129	2.28395	0.148922	0.339744	4.08727	0.0831225	-0.841243
HOXB6	76.4036	121.825	0.627159	68.6761	196.052	0.350295	-0.840259
CTAGE6	7.73793	12.9351	0.598214	7.46899	22.3413	0.334313	-0.839463
PLOD2	816.974	583.333	1.40053	878.598	1122.53	0.782695	-0.839448
ITGA5	1405.04	2482.63	0.565949	2393.84	7565.28	0.316424	-0.838811
DNHD1	155.723	258.548	0.6023	170.098	505.058	0.336789	-0.838639
MEGF6	577.352	642.852	0.89811	553.408	1101.88	0.502239	-0.83852
CDKN1A	1149.23	608.267	1.88935	2683.03	2538.66	1.05687	-0.838098
ETV4	1097.86	927.478	1.18371	1060.57	1601.08	0.662408	-0.837522
PTPRM	1066.01	1082.97	0.984336	978.161	1775.32	0.550977	-0.837159
MYO1G	51.2737	62.5013	0.820361	56.4178	122.844	0.459263	-0.836936
GNAT1	0.683767	1.01215	0.675557	0.626611	1.65672	0.378225	-0.836834
ISG20	50.4015	40.1785	1.25444	69.6213	99.1168	0.702417	-0.836643
ATP1A1	7392.73	9355.62	0.790191	7160.9	16177.8	0.442637	-0.836076
PITPNC1	101.387	111.96	0.905567	72.7049	143.285	0.507416	-0.835652
C6orf132	9.80761	12.6725	0.773929	6.59118	15.1989	0.433662	-0.835631
ADAMTS7	38.1058	14.1932	2.68479	22.7577	15.1163	1.50551	-0.834554
KIFC2	602.596	389.252	1.54809	565.421	650.756	0.868868	-0.833278
CD53	0.168538	1.50747	0.111802	0.160163	2.55121	0.0627795	-0.832579
DENND2C	2.18412	2.15794	1.01213	1.82197	3.20519	0.568442	-0.832309
COL5A1	7464.3	5564.99	1.3413	6629.08	8798.87	0.753402	-0.832136
PPP3CA	675.461	704.259	0.959109	632.927	1174.55	0.538867	-0.831765
KLF17	97.1418	79.4557	1.22259	92.124	134.097	0.686995	-0.831568
MYADM	1387.86	2062.53	0.672894	1383.61	3658.02	0.37824	-0.831078
RGPD1	4.43474	8.51544	0.520788	3.52985	12.0565	0.292775	-0.830907
FGF22	23.1298	6.30602	3.66789	17.7373	8.59981	2.06252	-0.830543
PHLDB3	317.554	291.193	1.09053	316.058	515.233	0.613426	-0.830064
CRACR2B	71.5006	37.8866	1.88723	61.5461	57.9717	1.06166	-0.829948
C6orf1	648.256	182.42	3.55365	509.404	254.79	1.99931	-0.829801
NTAN1	1132.62	216.624	5.22849	964.926	328.002	2.94183	-0.829683
RGL1	7.76393	4.08031	1.90278	6.28189	5.86339	1.07137	-0.828646
VLDLR	444.862	421.454	1.05554	370.777	623.183	0.594972	-0.827088
YPEL2	2.63745	1.69447	1.55651	2.64357	3.01292	0.877414	-0.826984
HSD11B1L	130.97	29.4715	4.44394	182.496	72.8129	2.50637	-0.826243
CHST1	6.14475	11.2292	0.547211	3.53648	11.4479	0.30892	-0.824865
PLTP	114.703	70.1744	1.63454	118.259	128.111	0.923096	-0.824331
PDE4A	1205.74	667.655	1.80593	907.05	889.033	1.02027	-0.823795
PRKG1	103.487	39.6029	2.61312	82.387	55.806	1.47631	-0.823778
ITGAV	547.471	736.994	0.742843	550.082	1310.53	0.419739	-0.823564
SLFNL1	3.6748	10.331	0.355706	2.95348	14.6944	0.200995	-0.823531
SMIM5	7.51549	9.58683	0.783939	11.3974	25.7288	0.44298	-0.823498
ATP2B4	739.979	1130.69	0.654447	661.707	1788.58	0.369962	-0.822898
TEP1	109.708	157.324	0.697339	107.974	273.829	0.394314	-0.822516
HOXA5	68.558	84.0703	0.815483	75.4643	163.601	0.46127	-0.822045
CCDC3	0.912417	0.565941	1.61221	0.717546	0.786654	0.912149	-0.821699
SBK3	12.398	10.0929	1.22838	20.1325	28.9575	0.695241	-0.821175
COL12A1	971.504	1497.33	0.648825	878.127	2390.89	0.367281	-0.820947
TIPARP	980.628	1110.13	0.883342	1186.66	2372.54	0.500165	-0.820568
ANKRD42	132.901	104.704	1.2693	176.117	245.007	0.718823	-0.820328
IFIT2	25.1261	129.428	0.194131	37.3817	339.971	0.109955	-0.820114
C2CD2L	534.135	494.375	1.08042	501.524	819.368	0.612086	-0.819792
WDR86	1.32698	1.54572	0.858488	1.05746	2.17355	0.48651	-0.81933
GLCCI1	519.427	346.34	1.49976	486.403	572.171	0.850101	-0.819028
ITGB4	219.244	296.201	0.740187	322.038	767.492	0.419598	-0.818884
UCHL1	0.177307	1.00327	0.17673	0.168134	1.6771	0.100253	-0.817904
MBOAT1	128.046	187.62	0.682476	97.5027	251.769	0.38727	-0.817437
HMGA2	47.4423	84.8324	0.559248	33.7054	106.198	0.317383	-0.817263
APPL2	362.767	285.212	1.27192	308.746	427.587	0.722065	-0.816804
MAPK4	931.623	538.885	1.7288	608.953	620.327	0.981664	-0.816467
RNF32	60.3616	67.5041	0.894191	42.883	84.4518	0.50778	-0.816378
CLN8	205.738	248.525	0.827838	180.596	384.026	0.47027	-0.815859
KRT20	1.03221	0.643371	1.60438	0.945886	1.03767	0.911549	-0.815621
TP53INP2	534.598	174.748	3.05925	651.645	374.885	1.73825	-0.815541
FRAT1	77.5542	62.2626	1.2456	72.5149	102.439	0.707882	-0.815259
SNX25	674.867	333.813	2.02169	705.124	613.686	1.149	-0.815186
VMP1	2221.89	2091.82	1.06218	2506.87	4149.52	0.604135	-0.81408
MROH7	1.55821	1.31959	1.18083	1.38605	2.06368	0.671639	-0.814042
RAD51AP2	1.07021	1.33664	0.800672	1.23378	2.70893	0.455449	-0.813922
IL24	1.60322	3.11294	0.515018	1.73985	5.93743	0.293031	-0.813569
CHST7	155.061	109.074	1.42162	203.742	251.877	0.808894	-0.813511
THEG	37.715	40.7591	0.925315	44.5637	84.6352	0.526539	-0.813404
ATP2A2	5553.06	7982.72	0.695635	5778.43	14593.3	0.395965	-0.812955
ARHGEF37	110.017	76.3533	1.44089	117.019	142.669	0.820213	-0.812888
CDC14B	231.75	249.43	0.929116	241.605	456.798	0.52891	-0.812836
EOGT	304.529	193.398	1.57463	269.706	300.821	0.896566	-0.812529
FTCD	0.166766	1.02319	0.162987	0.158549	1.70821	0.0928158	-0.812315
PRSS8	11.6327	4.29911	2.70585	16.5694	10.7363	1.5433	-0.810061
CD109	475.258	747.451	0.635839	502.982	1386.52	0.362766	-0.809622
MAML2	161.076	130.409	1.23516	150.15	212.973	0.705022	-0.808954
AGRN	11695.3	10676.9	1.09538	10797.2	17262.9	0.625456	-0.808448
ATP1B1	5401.82	5631.39	0.959234	7190.83	13128.3	0.547736	-0.808401
PIK3CD	35.6145	37.9133	0.939367	31.5583	58.8228	0.536497	-0.80812
MOV10L1	22.7929	19.6073	1.16247	30.6912	46.2175	0.66406	-0.807807
GAREM1	308.753	311.783	0.990284	336.452	594.729	0.565722	-0.807748
EGR2	1.13391	1.53191	0.740194	1.1918	2.81655	0.423143	-0.806759
CCDC65	7.06305	16.3194	0.432801	7.23546	29.2229	0.247596	-0.805716
LOC100507507	115.064	47.5607	2.41931	123.981	89.5667	1.38423	-0.805509
NBEA	93.4477	101.723	0.918653	80.1929	152.565	0.52563	-0.805473
RND1	5.81096	3.2781	1.77266	5.48663	5.40906	1.01434	-0.805372
TMEM2	1418.58	1592.92	0.890553	1069.19	2096.61	0.509961	-0.804314
SCNN1A	194.92	131.927	1.47748	296.341	350.191	0.846226	-0.804027
RALGAPA2	37.6905	49.4767	0.761782	46.8289	107.265	0.436574	-0.803154
TM4SF19	18.7377	15.0786	1.24267	17.4702	24.5279	0.71226	-0.802965
SERINC4	4.45215	6.949	0.64069	4.16696	11.3451	0.367291	-0.802704
PGPEP1L	0.991143	1.10713	0.89524	0.992684	1.9337	0.51336	-0.802305
CCDC71L	233.039	147.17	1.58346	212.112	233.372	0.9089	-0.800891
NLRP1	272.997	278.549	0.980069	227.152	403.739	0.562621	-0.800721
SSFA2	3010.18	2038.34	1.47678	2985.33	3519.63	0.848195	-0.799985
ITGBL1	1.34765	2.47047	0.545506	1.34362	4.28773	0.313365	-0.799752
PPM1M	265.618	157.978	1.68137	201.901	209.037	0.96586	-0.799748
PRDM6	2.42739	2.1412	1.13366	2.53085	3.88561	0.651341	-0.799505
GPR161	1224.77	1013.37	1.2086	972.617	1400.55	0.694456	-0.799388
OLFM1	4080.76	2167.54	1.88267	3045.46	2815.06	1.08185	-0.799286
FTH1P18	6.31695	2.03897	3.09811	3.96781	2.22854	1.78045	-0.799147
RGS14	125.712	38.2802	3.28401	101.385	53.7137	1.8875	-0.798977
ZEB2	168.835	138.824	1.21618	132.921	190.069	0.699328	-0.798317
PLXNA3	839.646	722.923	1.16146	772.558	1155.66	0.6685	-0.79694
DNMBP	594.154	813.529	0.730342	556.365	1323.38	0.420414	-0.796762
STX3	621.958	345.328	1.80106	463.059	446.53	1.03702	-0.796411
PIM2	875.04	772.56	1.13265	755.424	1157.97	0.652369	-0.795943
WFS1	697.511	543.032	1.28447	702.903	950.007	0.739893	-0.79579
ZNF221	9.95393	25.5959	0.388888	11.0186	49.1671	0.224104	-0.795184
SERINC2	4275.05	1095.91	3.90091	4505.07	2003.26	2.24887	-0.794608
CYTH4	0.177307	0.640013	0.277036	0.168134	1.05252	0.159744	-0.794315
THRA	1177.89	599.817	1.96374	911.397	804.862	1.13236	-0.794267
FAM8A1	761.003	514.616	1.47878	948.024	1111.57	0.852871	-0.794005
UCP3	19.7187	28.9776	0.68048	11.2334	28.6175	0.392536	-0.793729
CD8A	0.743985	0.979875	0.759265	0.6043	1.37959	0.438028	-0.793579
ARID3C	4.62927	1.26137	3.67002	3.68418	1.73992	2.11744	-0.793468
LZTFL1	105.318	72.7893	1.44689	112.044	134.18	0.835027	-0.79306
SLC39A13	1751.85	994.514	1.76151	2216.39	2180.05	1.01667	-0.792961
FXYD4	12.6604	6.21703	2.03641	7.51166	6.38887	1.17574	-0.792455
MUC5B	36.9351	18.6878	1.97643	50.85	44.5587	1.14119	-0.792357
CTNNBIP1	523.818	158.291	3.3092	394.745	206.512	1.91149	-0.791784
DNAJC6	404.408	316.735	1.2768	361.867	490.634	0.737549	-0.791721
IGF2R	1670.27	2469.77	0.676285	1614.64	4131.81	0.390783	-0.791264
KIAA0040	1117.16	1111.66	1.00495	1138.69	1959.76	0.581032	-0.79043
MAP1LC3B2	64.5298	65.0038	0.992708	75.9159	132.237	0.574089	-0.790094
CYBRD1	1100.47	482.009	2.2831	1223.07	926.149	1.32059	-0.789808
SEMA4C	71.7363	55.9273	1.28267	50.8189	68.4827	0.74207	-0.789524
ABHD2	800.65	1239.73	0.645826	842.881	2253.91	0.373964	-0.788247
PHF7	20.2336	8.65923	2.33665	13.6863	10.1151	1.35306	-0.788215
AMPD2	1716.26	1808.99	0.948738	1549.65	2819.71	0.549578	-0.787686
GIPC3	2109.41	957.73	2.20251	1710.41	1340.35	1.2761	-0.787412
SASH1	227.144	312.601	0.726626	234.775	557.592	0.421052	-0.787215
KIAA0430	398.914	481.567	0.828368	414.077	862.333	0.480183	-0.786689
TBX2	159.417	147.094	1.08378	156.011	248.237	0.628477	-0.786136
CRYBB3	6.86752	12.5406	0.547622	6.03018	18.9813	0.317691	-0.785555
PER1	746.85	1296.59	0.576011	634.686	1899.25	0.334177	-0.785485
BATF3	178.861	75.078	2.38234	112.361	81.274	1.3825	-0.785104
EDEM1	583.457	681.825	0.855728	503.97	1014.65	0.496691	-0.784803
PLBD2	755.044	476.075	1.58597	719.324	781.171	0.920828	-0.784367
DESI2	1238.37	667.833	1.85432	1064.12	988.116	1.07691	-0.783985
RICTOR	563.119	1061.61	0.530436	622.371	2020.16	0.30808	-0.783873
MAML3	188.546	214.407	0.879381	170.98	334.496	0.511157	-0.782721
PLPP3	83.5578	105.643	0.790944	57.5411	125.142	0.459804	-0.782556
NAAA	85.2955	37.1269	2.2974	93.547	70.0401	1.33562	-0.782494
STXBP4	78.5707	90.0999	0.87204	61.8465	121.984	0.507004	-0.782395
SLC22A4	67.8171	64.6237	1.04942	68.7835	112.721	0.610209	-0.782211
GRIK2	78.6478	61.2886	1.28324	101.504	136.028	0.746195	-0.782162
SALL4	151.526	281.132	0.538986	120.307	383.842	0.313428	-0.782114
DYRK1B	209.046	104.207	2.00607	257.518	220.724	1.1667	-0.781937
SDCBP2	25.2226	15.5146	1.62573	27.8372	29.4354	0.945704	-0.781626
RAB30	276.392	232.847	1.18701	265.492	384.451	0.690576	-0.78146
FKBP14	789.316	650.065	1.21421	919.852	1302.1	0.706437	-0.781387
FAM89B	1942.5	587.796	3.30472	1430.89	744.19	1.92275	-0.781354
SHISA2	16.2605	20.3414	0.79938	16.0163	34.4291	0.465197	-0.781041
IRF2BPL	771.567	775.845	0.994485	721.082	1245.71	0.578852	-0.780755
ZNF587	319.299	326.521	0.97788	263.476	462.862	0.569233	-0.780637
SPEG	1.36086	1.06401	1.27899	0.950018	1.27518	0.745006	-0.779678
DENND3	363.747	488.635	0.744413	341.791	788.168	0.433652	-0.779564
PPT2	1037.29	1172.85	0.884419	993.529	1928.32	0.51523	-0.779514
CCDC144NL	1.65617	1.85455	0.893033	1.65657	3.18413	0.520258	-0.779487
ARRB1	941.969	899.369	1.04737	811.153	1328.89	0.610397	-0.778948
SDR16C5	15.9343	20.0704	0.793923	24.7089	53.3804	0.462883	-0.77835
HOXD3	8.2365	10.3377	0.796745	4.32975	9.31964	0.464583	-0.778182
C4orf26	9.32635	14.7693	0.631467	7.3239	19.8888	0.368242	-0.778051
ARHGAP4	11.2936	11.8876	0.950026	8.95858	16.1666	0.55414	-0.777716
FLT3LG	17.6831	13.062	1.35378	20.158	25.526	0.789705	-0.77761
FAM134B	398.13	535.55	0.743403	542.415	1250.33	0.433818	-0.777056
ITPR1	2425.88	3013.83	0.804916	2572.79	5477.24	0.469723	-0.777028
ETV1	8.17601	5.89715	1.38643	9.78618	12.0943	0.809159	-0.776882
GOLGA6L3	8.99916	8.80036	1.02259	9.88216	16.5505	0.597092	-0.776201
SAMD4A	390.949	589.22	0.663502	384.213	990.73	0.387809	-0.774757
HPGD	19.6989	5.01551	3.92759	19.8853	8.66143	2.29584	-0.774621
TMEM47	1288.93	839.142	1.53601	1445.39	1609.38	0.8981	-0.774236
MAP3K5	130.027	171.995	0.755996	145.729	329.616	0.442117	-0.773949
GREB1L	208.785	204.132	1.0228	164.77	275.3	0.598509	-0.773071
HBA2	2.77348	6.40865	0.432771	1.63675	6.46051	0.253347	-0.772487
MGAT4A	1436.58	957.192	1.50083	1258.25	1432.04	0.878643	-0.772413
IFITM10	37.5292	23.3211	1.60924	43.4166	46.0517	0.94278	-0.771388
ZNF615	62.9706	48.6343	1.29478	53.2815	70.2356	0.75861	-0.771273
CNTNAP1	201.839	177.367	1.13797	180.768	270.973	0.667107	-0.770474
SYP	82.4408	55.219	1.49298	33.8008	38.6119	0.875398	-0.770182
BTAF1	537.071	841.767	0.638029	491.874	1314.55	0.374176	-0.769906
KIAA1217	131.237	153.531	0.854789	121.759	242.878	0.501317	-0.769844
TPST2	39.8973	15.0223	2.65587	37.6921	24.1951	1.55784	-0.769636
CEACAM1	0.177307	1.0379	0.170832	0.168134	1.67725	0.100244	-0.769061
C8orf4	1115.56	841.646	1.32546	1020.06	1311.12	0.778003	-0.768643
LOXL2	3338.87	3049.75	1.0948	3661.82	5697.65	0.64269	-0.768473
KIRREL3	8.2949	15.5866	0.532181	5.34658	17.1102	0.312478	-0.768161
RNF122	31.2106	30.1947	1.03365	44.0316	72.5356	0.607034	-0.767894
IGSF3	1273.96	1362.95	0.934711	1240.73	2259.69	0.549071	-0.767529
MYPOP	950.28	275.878	3.44457	728.194	359.882	2.02343	-0.767522
ARL4A	989.601	893.109	1.10804	943.46	1449.45	0.650908	-0.767485
ZNF257	1.75779	1.94266	0.904839	1.61475	3.03737	0.531627	-0.767247
FBXO44	434.415	323.475	1.34296	369.201	467.588	0.789586	-0.766252
LOC389602	2.17455	5.75414	0.377911	1.83372	8.25108	0.22224	-0.765929
PLAC4	4036.65	3989.95	1.01171	6205.27	10428.9	0.59501	-0.765804
DNAJC25-GNG10	79.4428	1.3834	57.4256	65.5535	1.9406	33.78	-0.765525
NIPAL3	582.59	591.21	0.985421	599.894	1034.12	0.580101	-0.764436
ADAMTS15	126.516	199.507	0.634145	93.52	250.476	0.373369	-0.764212
NPM2	1.37278	2.26408	0.606328	0.984934	2.75795	0.357125	-0.763668
STK11	126.084	64.725	1.948	120.981	105.439	1.1474	-0.763632
RARG	1696.91	1552.62	1.09294	1386.98	2154.42	0.643784	-0.763561
GNS	1983.71	1620.47	1.22416	1938.94	2688.2	0.721281	-0.763156
SSH2	297.352	364.003	0.816896	261.847	543.609	0.481683	-0.762068
DNAH3	0.946675	8.08035	0.117158	1.03665	15.0015	0.0691032	-0.761627
TBX6	3.99536	3.10385	1.28723	3.99139	5.25625	0.759361	-0.761408
CDC42BPG	108.481	44.9321	2.41433	143.428	100.703	1.42427	-0.761402
POLR2J2	231.344	117.498	1.96892	174.079	149.855	1.16165	-0.761223
C15orf62	30.9597	31.5082	0.982593	27.8826	48.0896	0.579806	-0.761025
DRD4	2.99299	11.6376	0.257182	2.32347	15.3066	0.151795	-0.760663
LRRC37A2	207.691	185.542	1.11937	157.959	239.064	0.66074	-0.760536
SLC25A23	4708.43	977.222	4.81818	3214.83	1130.35	2.84411	-0.760511
MIOX	0.344882	0.535777	0.643704	0.309135	0.812862	0.380305	-0.759242
CTAG2	1.09348	0.577494	1.89349	0.888527	0.794139	1.11885	-0.759023
MT1X	163.879	78.2719	2.09371	178.455	144.219	1.23739	-0.758763
ZBTB6	399.166	273.78	1.45798	295.194	342.561	0.861726	-0.758668
RERE	538.114	664.482	0.809824	539.417	1126.86	0.478688	-0.758522
MTURN	192.383	186.709	1.03039	173.429	284.559	0.609466	-0.757574
TEX19	53.082	44.6047	1.19005	38.1686	54.1941	0.704294	-0.756778
HPS3	1154.58	850.606	1.35736	1167.83	1453.52	0.803452	-0.756521
ZBTB25	346.482	172.057	2.01376	342.88	287.638	1.19205	-0.756444
KDM3A	306.139	466.493	0.656257	262.728	675.95	0.38868	-0.755678
FZD10	452.797	250.331	1.80879	628.788	586.803	1.07155	-0.755329
GLRA2	0.856644	1.79999	0.475917	0.813971	2.88558	0.282082	-0.754593
UGT2B4	1.48314	1.44363	1.02737	1.13757	1.86809	0.608945	-0.75457
ACTN2	14.1438	1.358	10.4151	12.0516	1.95152	6.17552	-0.754051
SEC11C	502.95	440.105	1.1428	365.76	539.728	0.677675	-0.753904
UBASH3B	1154.21	1091.11	1.05783	1194.79	1904.61	0.627317	-0.753843
ALS2CL	229.082	304.346	0.752701	249.994	559.465	0.446844	-0.752306
SEC14L2	69.1491	73.1162	0.945742	72.9347	129.889	0.561514	-0.752125
NYAP1	30.3775	18.8295	1.61329	23.1455	24.1618	0.957937	-0.752006
TMEM91	14.062	22.36	0.628892	11.7898	31.5584	0.373588	-0.751364
CCDC73	9.41206	18.3648	0.512507	8.8305	29.0011	0.304489	-0.751181
CATSPER1	17.2999	21.9486	0.788199	13.603	29.0472	0.468307	-0.751105
LMBRD1	191.832	142.128	1.34972	198.004	246.884	0.80201	-0.750965
HIPK1	1133.8	1118.29	1.01387	977.649	1622.66	0.602499	-0.750843
RNASE4	50.847	33.5809	1.51416	82.8714	92.0826	0.899968	-0.750576
ALCAM	1324.2	1356.7	0.976051	1309.56	2256.62	0.58032	-0.750109
CCDC36	1.33052	1.98452	0.670451	0.963616	2.41701	0.398681	-0.749899
ZDHHC2	935.767	444.991	2.10289	732.593	585.616	1.25098	-0.749318
MRO	24.5588	43.4577	0.565119	14.3954	42.8176	0.336202	-0.749228
SLC2A14	5.61133	2.12327	2.64278	4.62211	2.93918	1.57259	-0.748914
PGAP1	65.8524	118.996	0.553401	73.1052	221.939	0.329393	-0.748516
DPF3	6.10695	7.47698	0.816768	5.13815	10.5675	0.486219	-0.748318
GOLGA6L10	11.1542	8.11323	1.37482	10.7254	13.1047	0.818435	-0.748301
CDSN	14.1344	8.81294	1.60382	13.1598	13.7726	0.955501	-0.747182
ASPDH	1.79609	2.49749	0.71916	1.49841	3.49616	0.428587	-0.746724
ARSB	1174.12	685.07	1.71387	1087.67	1064.82	1.02146	-0.746625
CHD5	2.53055	4.19632	0.60304	2.4412	6.7905	0.359502	-0.746252
LRCH1	143.484	179.427	0.799682	120.571	252.868	0.476813	-0.746004
ARID3B	241.435	208.27	1.15924	202.741	293.212	0.69145	-0.745486
ABHD12B	4.11395	3.87045	1.06291	3.85086	6.07242	0.634156	-0.745115
ZNF121	52.6477	46.78	1.12543	39.9693	59.5236	0.671486	-0.745047
ARHGAP12	439.402	445.078	0.987246	434.11	736.947	0.589066	-0.744981
PDIA6	7280.72	8351.71	0.871763	7667.08	14735.3	0.520321	-0.744534
GLI1	11.9844	5.63863	2.12541	13.303	10.4788	1.26952	-0.743459
CALCOCO1	331.143	364.006	0.909717	383.474	704.923	0.543994	-0.741827
P2RX1	0.962471	1.43605	0.670222	1.04843	2.6159	0.400792	-0.741784
EPS8L3	38.8233	44.473	0.872964	52.2026	99.9964	0.522045	-0.741749
ZNF75D	77.1582	79.1077	0.975357	72.2524	123.866	0.58331	-0.741668
SH3RF3	639.755	841.354	0.760388	552.139	1213.5	0.454998	-0.740874
GLIPR1	0.99996	4.88009	0.204906	0.999185	8.14524	0.122671	-0.740167
EFNA1	2151.17	1368.21	1.57225	2310.15	2453.73	0.941487	-0.739818
MS4A7	10.5031	23.1448	0.453801	9.06578	33.3542	0.271804	-0.739495
COL4A6	8.95438	11.9189	0.751274	14.0019	31.1129	0.450036	-0.739299
VCX3B	0.318026	0.837668	0.379656	0.350839	1.54229	0.227479	-0.738961
EDN2	53.0531	128.842	0.411767	56.8252	230.285	0.24676	-0.738717
PTK2B	86.4858	79.5199	1.0876	81.5578	125.12	0.651837	-0.738564
PIKFYVE	273.723	301.636	0.907462	234.929	431.87	0.543981	-0.73828
REP15	4.89637	9.07476	0.539559	3.80519	11.7617	0.323522	-0.737915
IFNLR1	165.367	169.161	0.977574	114.736	195.623	0.586513	-0.737042
CRYBG3	117.697	163.538	0.719689	104.274	241.386	0.431983	-0.736399
SMPD3	14.9343	41.5373	0.359539	16.0261	74.2469	0.215849	-0.736127
OBSCN	860.251	1198.71	0.717645	780.484	1811.22	0.430917	-0.735861
DENND1C	31.2561	20.1347	1.55235	37.9435	40.6951	0.932385	-0.735456
BMP6	1026.6	912.668	1.12484	1083.83	1604	0.675704	-0.735256
ACSM2A	2.2241	3.72994	0.596281	2.13419	5.95706	0.358261	-0.734981
SDCBP	2043.55	1968.31	1.03822	2527.44	4049.61	0.624119	-0.734224
OCLM	0.999774	1.75405	0.569979	0.999698	2.91641	0.342784	-0.733608
LTBP3	1409.67	1498.72	0.940583	1239.49	2190.56	0.565834	-0.733176
SPAG9	1200.51	1859.27	0.64569	1113.82	2867.35	0.38845	-0.733111
ZNF165	37.6726	45.1649	0.834114	48.4481	96.5447	0.50182	-0.733074
ZFP36L1	970.884	702.035	1.38296	980.606	1178.18	0.832305	-0.732571
TDRD7	201.644	200.03	1.00807	182.45	300.616	0.606922	-0.732007
CD44	4073.84	5019.74	0.811564	4297.03	8794.1	0.488626	-0.731975
HECA	156.264	138.588	1.12755	167.542	246.765	0.678953	-0.731806
HSPA12A	198.492	173.39	1.14477	197.037	285.828	0.689357	-0.731732
PMEPA1	2297.4	1540.07	1.49176	2044.02	2275.16	0.898406	-0.731571
TMEM87B	194.711	364.406	0.534324	283.302	880.326	0.321814	-0.731487
IL18	1883.02	556.724	3.38232	1587.57	779.307	2.03716	-0.731453
PLCB1	98.1215	77.3568	1.26843	68.4748	89.6224	0.764036	-0.731329
ZC3HAV1L	156.772	75.3455	2.08071	117.004	93.3358	1.25358	-0.731026
PAPPA	141.368	196.604	0.719046	155.989	360.041	0.433255	-0.730869
C14orf28	29.4241	14.5182	2.02671	31.0783	25.4472	1.22129	-0.730733
ZNF114	62.9847	134.259	0.469129	73.8994	261.365	0.282744	-0.730485
MYH7B	2.32084	5.69502	0.407521	2.32004	9.4436	0.245673	-0.730137
MMP15	1357.58	695.37	1.95232	1137.46	966.353	1.17707	-0.72999
NPTX1	11667.9	9507.73	1.2272	11396.8	15400.4	0.740029	-0.729714
HERC3	90.3544	67.7876	1.3329	135.398	168.404	0.804004	-0.729299
ZNF852	15.1797	6.83306	2.22151	11.2347	8.38141	1.34043	-0.728843
UGCG	195.262	269.478	0.724596	212.639	486.342	0.437221	-0.728813
KYAT1	662.609	380.785	1.74011	755.829	719.799	1.05006	-0.728716
SAMD8	704.99	583.285	1.20866	748.448	1026.06	0.729442	-0.728537
PACS1	6968.82	4553.4	1.53046	5894.72	6381.46	0.923726	-0.728432
BTG1	1013.3	857.116	1.18222	1245.67	1745.26	0.713742	-0.728019
AHNAK2	1347.92	3086.39	0.436731	1484.6	5630.41	0.263676	-0.727977
HIVEP3	96.2246	198.09	0.485762	69.1779	235.841	0.293324	-0.727754
ATG16L2	63.3679	85.1587	0.744115	64.5886	143.693	0.449489	-0.727239
SPON2	2178.59	877.221	2.48351	2742.62	1828.07	1.50028	-0.727147
ASAP2	1028.29	898.761	1.14412	1038.59	1501.54	0.69168	-0.726055
RTBDN	39.5409	22.5009	1.7573	28.2189	26.5533	1.06273	-0.725591
SHD	10.9246	6.1814	1.76734	9.42388	8.81231	1.0694	-0.724778
MFSD9	201.44	144.856	1.39062	145.338	172.709	0.841519	-0.724663
NDEL1	1002.26	684.023	1.46524	1080.77	1218.87	0.886702	-0.724618
CLIP2	361.687	266.151	1.35895	382.906	465.555	0.822472	-0.724457
ATP1B2	31.9418	50.5277	0.632165	17.3162	45.2582	0.382609	-0.724431
FAM102B	1701.78	2122.1	0.801931	1406.08	2895.51	0.485607	-0.723688
TPP1	1484.83	982.252	1.51166	1488.95	1626.34	0.915522	-0.723463
GIT1	3410.12	1626.28	2.09688	2135.43	1681.41	1.27002	-0.723392
SRRM4	6.46821	21.7406	0.297517	3.40889	18.9164	0.180208	-0.723312
FBXO34	284.301	256.954	1.10643	246.867	368.153	0.670557	-0.722476
RIMS1	14.267	7.74868	1.84121	12.9176	11.5684	1.11663	-0.721512
SCD	16970.6	9146.5	1.85542	19750	17546.1	1.1256	-0.721049
RNF208	211.433	111.608	1.89442	214.449	186.533	1.14966	-0.72055
SUPT20HL2	1.07114	0.574569	1.86424	0.893259	0.789523	1.13139	-0.720492
BACH1	554.265	583.724	0.949532	611.547	1061.22	0.576267	-0.720479
RAB2B	254.45	165.756	1.53509	235.027	252.27	0.931648	-0.720466
BMP1	1671.55	1036.67	1.61242	1678.19	1714.26	0.978958	-0.719906
FAM219A	289.598	446.66	0.648363	262.342	666.429	0.393654	-0.719874
IGLON5	2.77585	3.77725	0.734885	2.28203	5.10983	0.446597	-0.718546
SREBF2	3788.97	2498.04	1.51678	3322.5	3602.52	0.922272	-0.717748
LOC105375787	2.31746	0.828585	2.79689	2.02712	1.19124	1.70169	-0.716853
C3orf52	181.721	168.425	1.07894	153.74	234.161	0.656557	-0.716621
ETV5	618.359	619.076	0.998842	716.836	1179.06	0.607971	-0.716253
MVD	918.161	557.634	1.64653	878.125	875.778	1.00268	-0.715568
TSSK3	17.1559	35.4896	0.483405	18.4025	62.5086	0.2944	-0.715455
MADCAM1	0.522468	1.7054	0.30636	0.496944	2.66285	0.186621	-0.715115
DEDD2	777.179	508.317	1.52892	795.082	853.528	0.931525	-0.714851
MED14OS	31.2577	17.5569	1.78036	31.5083	29.0443	1.08484	-0.714694
CALR	21192.8	23390.8	0.906032	21909.2	39680.3	0.552143	-0.714522
LCAT	90.2459	108.289	0.833382	79.8112	157.084	0.508079	-0.713927
PPP2R5B	114.574	69.4742	1.64916	206.605	205.489	1.00543	-0.713915
PRDM10	155.095	167.564	0.925588	130.029	230.411	0.564336	-0.713816
PITPNM2	399.078	393.033	1.01538	330.073	533.165	0.619083	-0.713813
SATB2	64.5089	85.3584	0.755743	79.1954	171.81	0.460947	-0.713293
FBXL2	60.792	67.1921	0.904749	67.6818	122.644	0.551855	-0.713229
NAT6	456.682	264.376	1.72739	475.898	451.581	1.05385	-0.712926
DPP9-AS1	17.8629	27.5329	0.648783	11.5111	29.0762	0.395895	-0.71262
ANK3	11.6239	27.837	0.417571	18.8973	74.1461	0.254866	-0.712282
GID4	465.532	248.502	1.87335	417.063	364.622	1.14382	-0.711759
MALT1	779.018	596.627	1.3057	706.614	885.974	0.797557	-0.711168
AKAP13	608.553	1500.65	0.405527	646.218	2608.01	0.247782	-0.710727
ZNF224	150.362	158.643	0.947797	125.769	217.095	0.579325	-0.710207
MAGED1	0.900738	1.80482	0.499074	0.776077	2.54323	0.305154	-0.709716
ZFC3H1	835.195	1197.91	0.697208	801.398	1879.77	0.426328	-0.709625
ITGA1	246.046	259.36	0.948664	244.078	420.672	0.580209	-0.709324
EVA1A	6.76227	8.36033	0.808853	6.22125	12.5723	0.494839	-0.708918
C3orf58	126.8	79.7814	1.58935	88.4726	90.9888	0.972346	-0.708894
MAPK8IP1	26.0476	17.7431	1.46804	12.8293	14.2836	0.898186	-0.708807
TP63	31.3385	25.8322	1.21315	31.8043	42.8476	0.742266	-0.708755
GAA	349.052	193.492	1.80396	292.827	265.235	1.10403	-0.708398
FGD6	59.4517	56.056	1.06058	70.2457	108.163	0.649442	-0.707577
SLC17A7	1.73656	1.86461	0.931323	1.58752	2.78302	0.57043	-0.707232
MOGS	1088.65	1305.83	0.833684	1125.29	2203.34	0.510721	-0.706966
SERHL2	7.77474	8.40648	0.924851	5.79322	10.2234	0.566661	-0.706735
UBTD1	187.652	78.1743	2.40043	242.293	164.738	1.47078	-0.706711
FGFR4	412.664	191.472	2.15522	307.447	232.584	1.32188	-0.705244
SH3YL1	40.3826	19.4517	2.07604	37.1021	29.1342	1.27349	-0.705049
RIPK4	95.3306	103.047	0.925119	117.497	206.943	0.567773	-0.704324
LAMA3	101.435	99.5226	1.01921	88.9181	142.096	0.62576	-0.703772
FZD5	94.6193	73.1761	1.29303	78.9453	99.439	0.793907	-0.70372
TMBIM1	936.575	744.179	1.25853	958.977	1241.03	0.772725	-0.703718
IFT20	540.615	298.189	1.813	603.108	541.637	1.11349	-0.703286
IRF4	0.517766	1.97064	0.26274	0.490809	3.04081	0.161408	-0.702924
SERAC1	35.1164	19.6477	1.7873	42.5727	38.7726	1.09801	-0.702894
CD9	4761.32	3013.8	1.57984	5506.72	5673.57	0.970592	-0.702842
PLEC	2237.2	16056.7	0.139331	2033.27	23742	0.0856401	-0.702159
IFNE	1.30016	4.29764	0.30253	1.01196	5.44193	0.185957	-0.70211
MCHR2	1.01975	1.77338	0.575033	1.01659	2.87548	0.353536	-0.701789
APOL1	21.6167	61.3034	0.352619	14.6681	67.6277	0.216896	-0.701109
SOCS4	572.533	518.789	1.1036	507.899	748.079	0.678937	-0.700861
OSTF1	267.602	163.011	1.64162	265.296	262.649	1.01008	-0.700653
LHX4	123.498	112.756	1.09526	59.8221	88.7376	0.674146	-0.700143
GRIA4	0.946561	1.21199	0.780998	1.04409	2.17193	0.480722	-0.700116
C1QTNF9B	0.317028	0.728523	0.435165	0.349648	1.30395	0.268145	-0.69855
ATF2	480.364	267.294	1.79714	458.003	413.525	1.10756	-0.69832
SMARCA2	498.057	593.438	0.839273	448.139	866.39	0.517248	-0.698284
DUSP22	116.821	59.1004	1.97665	104.898	86.0991	1.21835	-0.69813
TAP1	1201.13	694.718	1.72895	1276.05	1197.34	1.06574	-0.698042
CDR2	354.654	414.088	0.85647	403.642	764.432	0.528028	-0.697788
LGI4	0.329732	1.0206	0.323077	0.330016	1.65582	0.199307	-0.696883
HERC1	409.311	874.35	0.468131	395.76	1369.81	0.288915	-0.696267
PABPC4L	10.7684	2.80716	3.83605	9.87463	4.16796	2.36918	-0.695237
MBOAT4	1.1313	1.49653	0.755952	1.18553	2.53849	0.467023	-0.694801
ARL15	55.6526	22.8179	2.43898	69.4556	46.091	1.50692	-0.694673
HBP1	607.722	754.517	0.805445	936.356	1881.17	0.497752	-0.694358
RASSF2	514.603	338.012	1.52244	392.692	417.354	0.940907	-0.694261
TGFBR3	976.401	1312.58	0.743879	923.335	2008.08	0.459811	-0.694028
PCOLCE2	359.642	308.642	1.16524	380.988	528.907	0.720329	-0.693901
EN2	28.3238	24.9926	1.13329	26.4201	37.7036	0.700732	-0.693579
PNPLA6	2915.7	2436.81	1.19652	2750.14	3716.61	0.739959	-0.693334
FAM83B	102.207	85.4769	1.19573	109.111	147.548	0.739497	-0.693271
C15orf52	201.739	232.393	0.868095	190.703	355.14	0.53698	-0.692983
FAM83F	1.70704	2.15858	0.790818	1.90355	3.88963	0.48939	-0.69236
RAB22A	1438.74	1004.57	1.43219	1267.94	1430.06	0.886631	-0.691822
MFHAS1	866.553	670.248	1.29288	572.868	715.657	0.800477	-0.691659
ZNF565	47.1346	36.5308	1.29027	44.3491	55.5154	0.798862	-0.691657
FLT4	57.4844	39.6587	1.44948	55.2194	61.5262	0.897493	-0.69156
ANGPTL1	0.330951	0.648633	0.510229	0.331088	1.04749	0.316078	-0.690866
LVRN	0.98896	1.03532	0.95522	0.990059	1.67229	0.592036	-0.690147
DCBLD2	337.955	372.649	0.9069	250.205	445.016	0.562237	-0.689765
CELA2B	1.06598	0.565643	1.88455	0.906056	0.775455	1.16842	-0.689663
BTD	180.951	167.583	1.07977	222.14	331.795	0.669508	-0.689552
CSAD	78.2396	145.499	0.537734	52.3274	156.867	0.333578	-0.68887
C1S	187.144	129.836	1.44138	311.616	348.429	0.894347	-0.688549
RARB	4.20279	4.98766	0.842637	5.1061	9.7652	0.522888	-0.688409
JUND	8376.88	3112.71	2.69119	8564.22	5127.61	1.67022	-0.688206
CDK2AP2	2276.02	1635.42	1.39171	1921.94	2225.03	0.863783	-0.688113
JAKMIP3	33.1844	37.6621	0.881107	25.9451	47.4426	0.546873	-0.688112
CD28	2.7382	4.86983	0.56228	1.91049	5.47273	0.349092	-0.687681
PAX9	88.2213	59.2066	1.49006	91.4625	98.811	0.925631	-0.686861
SLC2A13	534.341	306.826	1.74151	606.858	560.92	1.0819	-0.686777
ABHD17B	244.567	311.455	0.785239	205.057	420.2	0.487999	-0.686255
FBXW11	1147.85	894.284	1.28355	1032.4	1294.13	0.797758	-0.686112
IL15	162.172	113.886	1.42399	163.365	184.579	0.885067	-0.686076
ANKRD13B	926.954	951.284	0.974424	492.258	812.739	0.605678	-0.685999
ISL2	82.0987	61.3849	1.33744	88.2943	106.169	0.831637	-0.685449
RAB27B	357.67	369.978	0.966735	458.343	762.4	0.601185	-0.685311
ABTB1	515.961	636.388	0.810764	645.963	1280.91	0.5043	-0.685
KIAA0930	4079.52	2656.55	1.53565	3411.72	3571.64	0.955226	-0.684935
PRKX	726.483	725.23	1.00173	517.172	829.968	0.623123	-0.684902
UCN	24.4207	21.4981	1.13595	29.2902	41.4401	0.706809	-0.6845
MAP2K3	1838.44	1838.89	0.999755	1491.56	2397.16	0.622218	-0.684155
PLPPR2	1775.85	886.223	2.00384	1690.47	1355.35	1.24726	-0.684004
LSMEM1	10.7751	24.43	0.441058	10.9483	39.8694	0.274605	-0.683612
SPEF1	5.3183	3.05502	1.74084	7.66052	7.06776	1.08387	-0.683593
ADRA1D	0.506925	0.938043	0.540407	0.481524	1.43044	0.336626	-0.682899
ACYP2	189.352	111.14	1.70372	181.63	171.14	1.06129	-0.682867
SDF2L1	1782.03	1766.1	1.00902	1741.59	2770.62	0.628591	-0.682761
PGM5	75.0691	47.71	1.57345	60.7878	62.0036	0.980391	-0.682498
STX11	123.087	127.992	0.961678	130.908	218.458	0.599237	-0.682427
DNAJB11	1282.72	1869.75	0.686037	1375.11	3215.21	0.42769	-0.681722
ABAT	1.29837	1.0425	1.24543	1.01573	1.30819	0.776436	-0.681708
NRAP	12.4735	13.8274	0.902085	5.0978	9.06362	0.562446	-0.681551
SEMA4B	672.51	699.587	0.961297	697.996	1164.53	0.599379	-0.681512
MCTP1	14.7416	62.8863	0.234416	17.3919	118.964	0.146194	-0.681184
FIGN	151.96	119.634	1.27021	89.7815	113.324	0.792255	-0.681028
PCDHB14	13.884	9.7674	1.42147	17.4924	19.7225	0.886926	-0.680493
ARMCX3	575.348	592.187	0.971565	631.338	1041.07	0.606431	-0.679966
RGS2	3364.74	1074.44	3.13162	3940.77	2015.37	1.95536	-0.679477
PRKAG2	518.287	335.368	1.54543	473.697	490.866	0.965024	-0.679368
MOAP1	303.484	217.021	1.39841	357.76	409.679	0.87327	-0.679287
PTGES	836.272	1358.66	0.615511	1081.58	2813.67	0.384403	-0.679165
C11orf54	360.079	216.637	1.66214	444.927	428.576	1.03815	-0.679022
MYO6	112.974	323.429	0.349302	120.554	552.39	0.218242	-0.678549
CSNK1E	4905.17	2351.51	2.08597	4352.69	3339.42	1.30343	-0.678408
SCGB2B2	8.19089	9.15865	0.894334	4.80815	8.60222	0.558943	-0.678114
RAX2	4.79981	7.70367	0.623055	5.11362	13.1303	0.389453	-0.677913
GGT7	0.504041	0.538517	0.93598	0.478505	0.817663	0.58521	-0.677523
E2F7	651.452	583.48	1.11649	522.988	749.096	0.698159	-0.677348
SLC37A1	622.377	267.732	2.32463	418.4	287.832	1.45363	-0.677339
THRB	2.58567	1.33359	1.93889	2.0333	1.67686	1.21256	-0.677168
NUMBL	1995.82	1278.35	1.56125	1565.6	1603.39	0.97643	-0.677109
BCL3	460.642	435.455	1.05784	508.068	767.792	0.661726	-0.676816
RYBP	623.282	487.756	1.27786	562.845	704.094	0.799389	-0.676755
CASC4	1411.24	819.094	1.72293	1415.74	1312.95	1.07829	-0.676119
PIM1	1090.9	1390.51	0.784532	1192.92	2428.84	0.491149	-0.675671
ST3GAL1	1382.52	1496.3	0.923961	1216.17	2102.21	0.578519	-0.675468
GNG2	0.166766	0.538517	0.309677	0.158549	0.817663	0.193905	-0.675411
ZBTB34	256.756	194.435	1.32052	193.792	234.373	0.826854	-0.675406
CABP7	4.05214	4.06787	0.996134	3.26566	5.23145	0.624235	-0.67425
STARD5	12.7654	5.18286	2.46301	13.7062	8.87871	1.54371	-0.674015
GS1-259H13.2	7.75991	4.96608	1.56258	6.50627	6.63666	0.980354	-0.672558
HIP1	330.859	831.498	0.397907	359.348	1439.23	0.249681	-0.672344
SMURF2	348.276	296.038	1.17646	332.066	449.796	0.738258	-0.67225
DISP2	36.7784	28.9078	1.27227	21.9996	27.5539	0.798421	-0.672178
TXNDC2	0.711211	0.828585	0.858344	0.641711	1.19124	0.538693	-0.672091
CORO1A	0.748472	1.76103	0.425019	0.596427	2.23558	0.266788	-0.671832
PANX1	565.959	443.361	1.27652	490.382	611.738	0.801621	-0.671224
MOB1B	168.742	229.322	0.735828	174.777	378.235	0.462085	-0.671209
DVL1	8109.78	4248.28	1.90895	6745	5626.09	1.19888	-0.671095
OS9	2773.84	3865.77	0.717537	2607.85	5785.74	0.450739	-0.670762
RRAGC	632.126	558.779	1.13126	654.69	921.227	0.710672	-0.670677
SLC2A4	91.0204	90.8197	1.00221	76.8852	122.087	0.629758	-0.670315
TGM2	647.425	593.354	1.09113	1105.74	1612.5	0.685732	-0.670102
KLF6	402.159	524.148	0.767263	375.413	778.52	0.482214	-0.670046
ZNF219	1980.21	768.642	2.57625	1480.68	914.482	1.61915	-0.670034
CLDN19	7.08231	5.56097	1.27357	5.87446	7.33787	0.800567	-0.669789
SESN3	232.237	311.428	0.745718	179.306	382.432	0.468856	-0.669485
FAAH	5.94444	6.45341	0.921132	4.05434	7.00034	0.579163	-0.669438
PLEKHG4B	67.7639	39.3295	1.72298	28.8883	26.6585	1.08364	-0.669016
FAM9B	12.509	18.2121	0.686853	9.43235	21.8335	0.432012	-0.668928
PATE2	16.9782	18.4408	0.920686	13.0382	22.5134	0.579132	-0.668818
TRIB2	7.31624	6.57246	1.11317	5.71737	8.16417	0.7003	-0.668624
TWIST1	194.455	90.378	2.15157	149.943	110.758	1.35379	-0.668388
ZNF385A	2823.49	1464.21	1.92833	3425.06	2821.97	1.21371	-0.667925
PLA2G4C	22.9147	24.5658	0.932785	23.7618	40.4679	0.587177	-0.667749
ZNF836	53.0612	35.3132	1.50259	48.4576	51.231	0.945865	-0.667747
NXPH4	1438.45	545.036	2.63919	1345.84	810.041	1.66145	-0.667654
KIAA1958	150.897	144.736	1.04257	141.847	216.11	0.656361	-0.667577
KRT34	71.9118	59.0248	1.21833	100.702	131.274	0.767114	-0.667392
HEBP2	1.68818	1.62119	1.04132	1.31804	2.0099	0.655773	-0.667149
CAMK2N2	131.327	37.3137	3.51954	63.5004	28.6441	2.21688	-0.66686
ENTPD7	346.936	334.258	1.03793	355.217	543.265	0.653857	-0.666659
GPC5	42.1185	14.4588	2.91301	52.8129	28.7717	1.83558	-0.666269
VGLL3	298.692	275.84	1.08284	270.593	396.568	0.682337	-0.666268
VWA3B	0.659527	2.45065	0.269123	0.659744	3.88857	0.169662	-0.665602
ACSL4	1101.41	994.535	1.10746	1188.46	1701.62	0.698429	-0.665071
LCN2	38.1251	3.79569	10.0443	33.5765	5.30029	6.33484	-0.665001
TPK1	130.369	51.3609	2.5383	119.749	74.7886	1.60116	-0.664741
GABARAPL1	1846.26	2226.37	0.829268	1885.87	3602.93	0.523426	-0.663853
TRIM54	5.61456	11.5705	0.485247	8.73446	28.5125	0.306338	-0.663595
ARID5A	48.5588	22.77	2.13258	59.5789	44.2442	1.34659	-0.663287
ACTR3B	335.508	314.926	1.06536	278.368	413.763	0.672772	-0.663148
ACOXL	1.74253	1.7889	0.974081	1.58373	2.57461	0.615135	-0.66314
WDR37	153.628	158.007	0.972282	130.065	211.759	0.614212	-0.662638
TMEM80	126.633	82.5658	1.53372	83.6933	86.3198	0.969573	-0.661615
STAB1	4.90893	3.81799	1.28574	4.74843	5.84068	0.812992	-0.661282
MFSD6	315.468	241.724	1.30507	304.241	368.645	0.825294	-0.66115
KDM6A	363.827	306.929	1.18538	304.089	405.584	0.749757	-0.660853
NECAB2	4.61445	3.09007	1.49332	4.02867	4.26449	0.944701	-0.66059
ZNF267	115.155	100.399	1.14698	80.6177	111.067	0.725848	-0.660098
CELSR2	1495.22	1271.91	1.17557	1260.67	1694.23	0.744098	-0.659796
DIXDC1	440.372	419.686	1.04929	451.086	679.126	0.664216	-0.65969
SLC26A6	737.231	920.462	0.800935	749.581	1478.43	0.507013	-0.659663
LYST	72.28	134.083	0.539071	102.288	299.75	0.341246	-0.659662
PPFIBP2	4.03749	2.20884	1.82788	5.25283	4.53858	1.15737	-0.659315
AFAP1L2	6.45504	6.98364	0.924309	8.49446	14.5138	0.58527	-0.659274
MAST1	163.177	72.8873	2.23876	135.075	95.273	1.41777	-0.659079
UCN2	25.8025	39.8933	0.646789	23.8672	58.2524	0.409721	-0.658654
WDTC1	889.045	560.812	1.58528	867.901	864.141	1.00435	-0.658473
POLI	59.1791	55.1291	1.07346	54.668	80.3226	0.680605	-0.657382
WNT7B	1980.52	2023.35	0.978829	1583.39	2550.64	0.620781	-0.656974
CYGB	9.71521	7.52847	1.29046	13.5828	16.5958	0.818452	-0.656918
EXT1	902.809	935.166	0.965399	898.233	1466.75	0.612398	-0.656656
GJB7	3.73907	6.55902	0.570065	3.16517	8.75239	0.361634	-0.656596
SYTL2	3.30457	2.08803	1.58263	2.9629	2.95024	1.00429	-0.656144
AHNAK	2709.53	17937.4	0.151055	2120.03	22116.1	0.0958589	-0.656091
KCNE4	14.9754	30.2506	0.495045	9.33648	29.6945	0.314418	-0.654875
PLA2G4A	451.731	369.289	1.22325	634.422	816.092	0.77739	-0.654004
GOLGA6L4	13.0103	41.0845	0.316671	14.3105	71.1017	0.201269	-0.653863
SEC24A	916.02	857.261	1.06854	1063.85	1566.35	0.679189	-0.65376
BIRC3	122.233	159.357	0.767037	205.463	421.259	0.487736	-0.653195
FAM131A	277.084	118.166	2.34486	263.51	176.714	1.49117	-0.653058
DIRAS1	943.197	596.733	1.5806	672.602	669.122	1.0052	-0.652991
QPCTL	1477.57	1037.3	1.42444	1298.64	1433.45	0.905952	-0.652892
PAQR5	1802.32	1055.38	1.70774	2266.51	2085.11	1.087	-0.651741
P4HA2	641.545	746.022	0.859954	781.778	1428.06	0.547441	-0.651556
ARFGAP3	317.23	272.441	1.1644	526.101	709.532	0.741475	-0.651115
STK17B	222.961	343.427	0.649225	239.2	578.469	0.413506	-0.650809
TM4SF1	23265.9	22376.7	1.03974	31090.9	46947.5	0.662248	-0.650779
MSI2	1349.16	1094.67	1.23248	1415.91	1803.46	0.785108	-0.650607
KCNA6	0.761453	0.840221	0.906253	0.893501	1.54765	0.577327	-0.650525
CYTH1	1321.97	1184.68	1.11588	1305.49	1835.7	0.711167	-0.649924
LPCAT4	1108.78	654.308	1.69459	957.902	886.248	1.08085	-0.64877
SPTB	67.2433	160.991	0.417682	50.007	187.682	0.266445	-0.648568
CLSTN1	7533.35	5663.32	1.3302	7106.07	8374.23	0.848564	-0.648547
SERINC5	113.939	134.31	0.848331	165.066	304.877	0.541418	-0.647884
MAP3K21	896.769	451.45	1.98642	713.612	562.852	1.26785	-0.647786
FAM160A1	65.1528	96.3424	0.676263	63.1719	146.344	0.431666	-0.647668
PTCH1	262.062	326.784	0.801943	163.197	318.795	0.511919	-0.647584
CPNE9	0.896757	0.712516	1.25858	0.764741	0.951614	0.803625	-0.647201
NPAS2	4562.02	2831.43	1.61121	4105.32	3990.44	1.02879	-0.647195
FZD8	59.633	71.5923	0.832953	44.031	82.781	0.531897	-0.647088
AP3S2	456.883	371.004	1.23148	435.681	553.819	0.786685	-0.646531
C19orf71	488.898	617.084	0.792271	577.568	1140.72	0.506319	-0.645946
SERPINE1	768.28	878.452	0.874584	1605.8	2873	0.55893	-0.645931
L1CAM	11388.3	11894.1	0.957473	9367.94	15308.2	0.611956	-0.645803
TNIP3	8.3706	7.67709	1.09033	5.97224	8.5643	0.697341	-0.644835
ADAMTS14	0.962	1.86146	0.516799	1.04781	3.17011	0.330527	-0.644834
SVIL	683.92	1366.51	0.500485	719.747	2248.44	0.320109	-0.644765
INPP5A	545.879	421.864	1.29397	452.073	546.169	0.827716	-0.644598
CLU	18567.5	8123.24	2.28572	19457.2	13305.9	1.4623	-0.644413
LMAN1	2554.81	2969.23	0.86043	3526.94	6406.82	0.550497	-0.644322
GNG11	1123.02	970.046	1.1577	1105.36	1492.32	0.740698	-0.644304
GCNT2	349.996	387.346	0.903575	353.83	612.014	0.57814	-0.644224
MXRA5	7.52786	7.78486	0.966987	3.77012	6.09231	0.618833	-0.643948
F2RL2	3.23822	11.5628	0.280056	3.4363	19.17	0.179254	-0.643713
HIVEP1	326.086	509.017	0.640619	290.085	707.132	0.410228	-0.643043
KCTD7	434.865	550.43	0.790046	344.552	681.01	0.505942	-0.642964
GATSL3	53.9558	21.7836	2.4769	55.6546	35.0812	1.58645	-0.642732
LAMC1	2928.19	2729.8	1.07268	2555.36	3719.31	0.68705	-0.642726
ULK4	90.271	67.4463	1.33841	83.9417	97.8788	0.857608	-0.642131
ALOX5	185.149	135.559	1.36582	411.5	470.156	0.875242	-0.642013
FRYL	153.622	372.03	0.41293	118.232	446.716	0.26467	-0.641704
ANO6	1725.89	1776.95	0.97127	1887.81	3032.41	0.622543	-0.641701
LAMA5	6126.09	7745.51	0.790921	6075.94	11985.1	0.506957	-0.641669
MYOCD	20.8838	21.9383	0.951935	12.6212	20.6816	0.610262	-0.641433
RIC1	297.035	260.932	1.13836	252.944	346.6	0.729788	-0.641412
INHBB	353.249	311.184	1.13518	615.078	844.965	0.727933	-0.641038
SYVN1	1168.1	1209.25	0.965967	1286.58	2076.63	0.619553	-0.640746
INPP5D	1.94975	2.11782	0.920638	1.70641	2.88969	0.590517	-0.640655
THSD4	176.856	192.478	0.918839	185.367	314.492	0.589418	-0.64052
CNN3	2655.47	1821.34	1.45798	3308.13	3537.02	0.935287	-0.640488
TUBGCP6	147.571	296.243	0.498144	128.316	401.444	0.319636	-0.640135
TRIM49D1	2.08346	1.42008	1.46714	1.54353	1.63946	0.941487	-0.639997
TMEM59L	137.874	68.1183	2.02403	115.199	88.682	1.29901	-0.639816
B3GNT3	192.367	216.769	0.887431	327.717	575.384	0.569563	-0.639781
CNOT8	1036.82	1086.47	0.954303	1214	1981.91	0.612538	-0.639649
RAB3D	547.629	475.506	1.15167	559.977	757.437	0.739305	-0.639493
AIM1L	2.44323	2.96797	0.8232	2.88241	5.45415	0.52848	-0.639395
NTSR2	13.9285	7.93773	1.75472	5.10091	4.52789	1.12655	-0.639323
ZDHHC11	169.113	247.825	0.682391	90.0373	205.48	0.43818	-0.639075
PCDH12	4.52094	5.89127	0.767397	3.81039	7.73138	0.492848	-0.638832
TBC1D8	573.584	796.36	0.720257	618.223	1336.28	0.462645	-0.638608
MORC3	177.665	240.821	0.737747	235.047	495.778	0.474097	-0.637943
IGFBPL1	3.90723	10.0323	0.389466	3.39585	13.5663	0.250315	-0.637752
OTUD3	174.323	248.693	0.700956	133.352	295.98	0.450544	-0.637655
PDIA3	7950.77	9375.41	0.848045	8609.2	15792.5	0.545147	-0.637497
CASP7	747.872	523.051	1.42983	623.813	678.575	0.919299	-0.637235
CASP14	2.34159	6.24023	0.37524	2.6459	10.9572	0.241477	-0.635929
ARSA	385.029	351.852	1.09429	395.8	561.947	0.704336	-0.635664
C1QTNF9B-AS1	23.3183	15.9852	1.45874	23.8112	25.3569	0.939043	-0.635462
MIP	2.47174	1.25816	1.96456	1.83238	1.44846	1.26506	-0.635007
IL1RL1	0.312708	1.47739	0.211662	0.34916	2.56158	0.136306	-0.634909
SIGLEC10	47.7575	93.5758	0.510361	29.964	91.1688	0.328666	-0.634898
CRLF1	2751.32	1337.84	2.05654	2069.68	1562.71	1.32442	-0.634859
TBX20	3.36962	3.19568	1.05443	2.99084	4.40383	0.679146	-0.63467
EML6	37.4357	64.0577	0.584406	34.7904	92.4165	0.376452	-0.634507
OR1F1	5.14243	2.44515	2.10312	4.81905	3.55715	1.35475	-0.634502
CD276	2694.09	2012.15	1.33892	2433.63	2821.2	0.862621	-0.634266
WNT1	58.3525	32.4804	1.79655	52.1525	45.0496	1.15767	-0.634004
CNNM2	197.183	173.25	1.13814	219.736	299.565	0.733518	-0.633768
RNF44	1053.82	911.176	1.15655	944.903	1267.58	0.745442	-0.633658
CYP24A1	25.6381	34.8261	0.736176	29.4515	62.0614	0.474554	-0.633477
SRCIN1	7.78079	9.81869	0.792447	7.19695	14.0776	0.511235	-0.632327
MINOS1-NBL1	3019.08	2053.94	1.4699	2475.57	2610.57	0.948286	-0.632322
DNAH5	42.9581	38.9062	1.10414	38.8325	54.4969	0.712563	-0.631839
GNE	883.434	974.855	0.906221	942.267	1610.98	0.584902	-0.631667
BOC	3.436	5.0336	0.682614	3.18997	7.23912	0.440657	-0.631413
PHF21A	914.503	573.653	1.59417	982.044	954.11	1.02928	-0.631176
CDK17	238.669	218.5	1.0923	246.087	348.934	0.705254	-0.63116
PDE4DIP	533.237	431.185	1.23668	509.906	638.156	0.79903	-0.630148
MYO7B	15.0686	17.862	0.84361	33.181	60.8694	0.545119	-0.630007
LSS	3026.18	1730.47	1.74876	2609.18	2308.24	1.13037	-0.629535
DLGAP4	2092.67	1732.05	1.2082	2001.96	2562.53	0.781244	-0.629016
IL10	23.1678	31.0317	0.746585	13.1906	27.3173	0.482867	-0.628681
CDC14A	36.7156	35.8299	1.02472	39.2686	59.249	0.662771	-0.628644
ZNF823	42.9075	36.8797	1.16344	34.6739	46.0723	0.752598	-0.628451
GRID1	99.2338	37.7547	2.62838	71.4621	42.0305	1.70024	-0.628433
L3MBTL3	45.527	56.1683	0.810545	44.5385	84.9416	0.524342	-0.628384
HMGCS1	1194.41	796.873	1.49887	1219.84	1257.92	0.969728	-0.628222
PPP2R2C	1141.76	562.234	2.03075	910.865	693.185	1.31403	-0.628016
SLC19A2	537.208	528.628	1.01623	653.716	994.076	0.657612	-0.62792
RBMS3	139.808	103.177	1.35503	107.215	122.263	0.876923	-0.6278
SLC25A36	1226.66	848.759	1.44524	981.978	1049.7	0.935487	-0.62752
TBC1D16	492.899	468.676	1.05168	435.295	639.413	0.680773	-0.627456
TMEM8A	1374.57	623.045	2.20621	1262.63	883.998	1.42831	-0.627255
PCMTD1	306.726	260.145	1.17906	366.965	480.694	0.763406	-0.627113
LYSMD1	189.2	175.007	1.0811	212.82	303.969	0.700139	-0.626784
2018-09-05	586.93	217.716	2.69585	500.526	286.674	1.74598	-0.626708
PTPRH	28.4545	66.2515	0.429492	39.4014	141.642	0.278177	-0.626629
MAPK8IP3	311.997	573.717	0.543817	292.472	830.331	0.352236	-0.626582
HHLA3	722.002	379.856	1.90072	789.313	641.096	1.23119	-0.626491
JAG1	122.198	295.465	0.413578	113.797	424.736	0.267923	-0.626343
BMPR2	341.786	349.614	0.977611	284.631	449.183	0.633662	-0.625546
DNM3	40.0421	38.0072	1.05354	33.7173	49.3656	0.683012	-0.625261
B4GALT5	1381.22	1014.8	1.36108	980.201	1110.76	0.882456	-0.625158
PPL	25.5218	24.7239	1.03227	33.7723	50.4575	0.669322	-0.625049
RPS6KC1	571.091	519.776	1.09873	601.27	843.914	0.712479	-0.624912
SUN2	1733.68	1672.72	1.03645	1694.53	2520.28	0.672357	-0.624345
OCEL1	504.417	268.164	1.881	633.173	518.824	1.2204	-0.624144
MOSPD3	758.896	343.486	2.20939	648.946	452.614	1.43377	-0.623834
PJA2	1393.73	1354.91	1.02865	1634.95	2448.92	0.66762	-0.623647
PIAS3	671.056	371.421	1.80673	642.623	547.956	1.17276	-0.623465
SIGLEC14	8.11584	6.64254	1.2218	7.54187	9.50766	0.793241	-0.623173
DCLK1	4.1335	2.33885	1.76732	3.85867	3.36231	1.14762	-0.622915
RGS4	0.362846	0.571728	0.634649	0.328036	0.79595	0.412131	-0.622856
LIF	180.165	285.02	0.632112	215.251	524.371	0.410493	-0.622822
CCDC80	194.499	284.439	0.683799	180.506	406.335	0.444231	-0.622264
LTBP1	2598.26	2607.25	0.99655	2111.5	3260.51	0.6476	-0.621839
CFAP44	65.3281	111.643	0.585153	61.9421	162.845	0.380376	-0.621389
EPPIN	15.0809	33.2441	0.453642	10.8595	36.8067	0.295042	-0.620632
CCDC126	103.832	52.0911	1.99328	94.3451	72.7495	1.29685	-0.620136
HSD17B7	549.956	398.104	1.38144	596.433	663.59	0.898797	-0.620105
PORCN	691.641	332.489	2.08019	750.182	554.26	1.35348	-0.62004
VPS37D	7.08079	1.69246	4.18372	7.22639	2.65446	2.72236	-0.619928
CSGALNACT2	534.124	367.578	1.45309	498.675	527.399	0.945538	-0.619917
TCTE3	19.3845	3.00398	6.45294	13.6512	3.25101	4.19908	-0.619885
ZFYVE1	125.341	185.214	0.676738	175.715	398.976	0.440414	-0.619735
USP49	172.028	260.499	0.660378	121.275	282.145	0.429833	-0.619516
PTPRF	2337.71	1917.56	1.21911	2297.99	2895.96	0.793516	-0.619492
GALNT13	85.4802	83.0779	1.02892	113.862	170.01	0.669738	-0.619457
SFTPC	1.57103	2.00083	0.78519	1.72032	3.36594	0.511095	-0.619452
IYD	7.20406	13.5779	0.530572	6.1291	17.7457	0.345386	-0.619341
CHRM4	15.6836	2.33456	6.71799	8.57024	1.95912	4.37453	-0.618902
PTGS1	6429.85	6285.12	1.02303	9917.27	14886.1	0.66621	-0.618796
KCNN2	17.8422	13.4973	1.32191	20.7365	24.0826	0.861057	-0.618445
PRAME	184.958	137.876	1.34148	207.277	237.115	0.874164	-0.617847
PCSK9	8218.9	5129.59	1.60225	9022.83	8641.67	1.04411	-0.617832
IRS1	1016.37	540.495	1.88044	813.174	663.523	1.22554	-0.617653
IPMK	307.726	331.212	0.929091	352.198	581.577	0.605591	-0.617476
TRIM36	36.7794	41.8401	0.879049	29.2444	51.0352	0.573025	-0.617346
GBA2	615.056	464.996	1.32271	423.09	490.688	0.862239	-0.617339
TMEM184B	3042.26	1613.07	1.88601	2566.91	2087.43	1.2297	-0.617034
STK35	473.279	473.616	0.999287	351.467	539.423	0.651561	-0.616999
AHRR	6501.72	7599.48	0.855548	4894.21	8772.17	0.557925	-0.616779
HUS1B	6.12971	1.77274	3.45776	5.17119	2.29315	2.25506	-0.616673
TTC17	784.132	1073.19	0.730656	750.149	1574.17	0.476536	-0.616608
FHOD3	2.25252	3.37198	0.668009	2.42473	5.56488	0.43572	-0.616467
PREX1	917.32	810.943	1.13118	955.127	1294.26	0.737971	-0.616189
SIRT4	7.70784	8.34891	0.923215	12.4906	20.7368	0.60234	-0.616089
DHCR7	4260.68	1754.78	2.42805	4704.43	2969.67	1.58416	-0.616082
CLDN18	4.05778	10.2623	0.395406	3.64931	14.1408	0.25807	-0.615574
KDELC1	403.36	310.087	1.3008	371.143	437.044	0.849212	-0.615198
GPX2	1.05702	1.13933	0.927755	0.949752	1.56757	0.605875	-0.614724
CPZ	938.312	445.628	2.10559	1055.37	767.414	1.37523	-0.614549
NIPAL1	5.04116	15.384	0.327688	4.60193	21.5009	0.214035	-0.614481
CDK18	1267.9	726.927	1.74419	1536.69	1348.61	1.13946	-0.614207
AFAP1	1506.79	1699.23	0.886751	1064.95	1838.09	0.579377	-0.614027
C11orf84	1580.62	824.7	1.9166	1058.37	845.157	1.25228	-0.613991
TMEM52	65.3015	23.7315	2.75168	79.4535	44.1884	1.79806	-0.61387
C12orf75	257.605	142.382	1.80925	221.318	187.186	1.18234	-0.613744
PRPH	19.4087	20.5876	0.942738	28.2087	45.7667	0.616358	-0.613087
CSPG4	1598.73	3639.25	0.439302	1749.86	6091.83	0.287247	-0.612924
UBE2J1	1444.81	620.885	2.32702	1384.48	909.883	1.5216	-0.612899
GFRA3	1.91431	2.68883	0.711949	1.70631	3.66493	0.465577	-0.612754
CEMP1	59.2556	123.005	0.481733	46.2259	146.724	0.315053	-0.612638
WBP2	4882.79	3253.21	1.50091	6166.92	6281.38	0.981777	-0.612375
GOLGA6L9	46.4873	74.9486	0.620256	39.3406	96.9641	0.405723	-0.612368
SSH1	1189.83	815.851	1.45839	969.231	1015.97	0.953997	-0.612324
ARAP2	76.6984	56.1725	1.36541	73.4947	82.2781	0.893248	-0.6122
SLC9A5	58.0239	79.9951	0.725343	50.523	106.469	0.474532	-0.612159
FCHSD1	188.131	253.523	0.742066	179.836	370.426	0.485483	-0.612127
LOC100996693	1.33621	0.939309	1.42254	1.33352	1.43276	0.930737	-0.612025
USP35	134.106	167.158	0.802275	126.947	241.796	0.525019	-0.611727
ABR	1134.74	980.722	1.15705	1161.88	1534.18	0.75733	-0.611458
VAMP4	197.195	128.57	1.53376	218.39	217.369	1.0047	-0.610313
SECISBP2L	268.027	296.689	0.903392	280.816	474.385	0.591957	-0.609861
FAM222B	818.704	435.784	1.87869	621.585	504.899	1.23111	-0.609774
PINK1	1365.32	890.673	1.5329	1412.79	1406.29	1.00462	-0.609611
PCSK6	3280.37	2085.65	1.57283	2714.94	2633.72	1.03084	-0.609539
TGFB3	77.5759	71.3667	1.087	54.8955	77.0378	0.712579	-0.609236
C2orf50	0.588322	0.815364	0.721545	0.736508	1.55706	0.473013	-0.60921
MAPK6	1157.89	1114.85	1.0386	1183.82	1737.87	0.681191	-0.608507
PHLPP2	247.424	252.452	0.980084	183.133	284.883	0.642838	-0.608452
PNPLA8	517.434	546.769	0.946348	754.559	1215.49	0.620789	-0.608269
LTBP4	1019.98	1205.02	0.846445	805.288	1450.27	0.555267	-0.608234
TRPM3	6.01924	5.33684	1.12787	8.88883	12.0114	0.740035	-0.60793
AQP7	4.28709	6.25784	0.685075	4.71182	10.4808	0.449566	-0.60773
MAST3	355.244	375.026	0.947253	319.735	514.321	0.621664	-0.607615
SNTA1	1088.14	385.219	2.82473	922.227	497.421	1.85402	-0.60746
MT2A	3469.88	1023	3.39186	3666.95	1647.02	2.22642	-0.607352
KCNQ2	381.014	41.2003	9.24785	144.023	23.7232	6.07096	-0.607194
EFEMP2	15.4527	20.7299	0.745433	16.3942	33.4976	0.489414	-0.607023
ANTXR2	5.43603	5.60743	0.969434	6.19569	9.73425	0.636484	-0.607018
ZNF678	42.6712	71.5266	0.596578	38.2079	97.5291	0.391759	-0.606745
TXNRD3NB	2.90492	0.802059	3.62183	2.04841	0.861208	2.37853	-0.606645
2018-03-02	444.232	95.6979	4.64202	436.894	143.296	3.04889	-0.60647
WASL	1190.7	853.057	1.39581	1049.06	1144.2	0.91685	-0.60634
ZNF80	54.4101	35.5777	1.52933	60.7989	60.5107	1.00476	-0.606049
NR6A1	57.9756	109.256	0.530642	41.1645	118.06	0.348674	-0.605861
UBE2F	809.877	418.294	1.93614	701.797	551.401	1.27275	-0.605233
RAB33A	5.32398	2.59292	2.05328	5.98565	4.43447	1.3498	-0.605181
MAPK11	689.713	484.865	1.42248	420.712	449.586	0.935777	-0.604176
TMEM117	148.866	109.461	1.36	130.024	145.321	0.894736	-0.604071
GDF11	819.126	359.984	2.27545	655.84	437.949	1.49753	-0.603571
ANKRD50	144.453	164.805	0.876511	138.584	240.225	0.576893	-0.603467
ITPKC	199.637	222.729	0.896324	178.083	301.847	0.589977	-0.603361
SLC25A37	1041.26	1205.83	0.863519	1005.32	1768.53	0.568449	-0.603197
IQSEC2	359.619	232.925	1.54393	348.259	342.589	1.01655	-0.602922
C1QTNF7	0.669898	0.538517	1.24397	0.669724	0.817663	0.81907	-0.602891
NRTN	558.074	145.613	3.83258	311.169	123.305	2.52357	-0.602846
FBXO41	160.824	106.988	1.5032	80.6169	81.4431	0.989855	-0.602745
MXRA7	3489.75	1420.99	2.45586	2945.92	1821.31	1.61747	-0.602487
GABRR2	11.4412	18.9509	0.60373	10.5714	26.5799	0.397721	-0.602146
EVA1B	325.868	142.062	2.29384	355.857	235.456	1.51135	-0.601926
YES1	1103.61	862.605	1.27939	991.083	1175.69	0.842979	-0.60189
SEMA6D	97.5215	100.873	0.966772	89.8726	141.081	0.637031	-0.601813
CCDC107	278.211	103.474	2.6887	243.185	137.263	1.77167	-0.601796
AGER	29.9848	36.5989	0.81928	26.2935	48.6947	0.539966	-0.601489
APAF1	246.166	274.125	0.898006	194.226	328.153	0.591876	-0.601429
TSPAN5	1.26711	0.440033	2.87959	1.08619	0.57225	1.8981	-0.601309
NUCB2	993.559	843.978	1.17723	1359.12	1751.3	0.776062	-0.601158
SORBS1	55.2989	61.0584	0.905673	66.6516	111.632	0.597067	-0.601096
HMGCR	668.661	815.644	0.819796	689.086	1274.95	0.540479	-0.601025
PIM3	2939	2084.59	1.40987	2736.63	2944.04	0.929551	-0.600952
KLHL36	290.151	247.16	1.17394	252.526	326.08	0.774428	-0.600157
ARRDC5	0.854257	1.12386	0.76011	0.811877	1.61906	0.501451	-0.6001
IRF9	95.9252	68.5308	1.39974	112.994	122.349	0.923541	-0.599909
KBTBD4	337.556	406.682	0.830025	337.966	617.069	0.547696	-0.599781
LRP8	1891.41	1745.09	1.08385	1520.44	2125.55	0.715319	-0.599507
UGGT2	224.219	277.17	0.808959	271.692	508.796	0.53399	-0.599255
C6orf99	35.8157	16.6079	2.15655	46.6534	32.764	1.42392	-0.598855
OTUD7B	349.454	643.364	0.543167	350.898	978.313	0.358677	-0.598712
SSPN	9.43055	6.18767	1.52409	9.8166	9.75334	1.00649	-0.59862
ISG15	616.061	635.549	0.969337	814.696	1272.35	0.640307	-0.598234
LUZP2	199.131	58.175	3.42297	214.215	94.7376	2.26114	-0.598199
LDLRAD4	99.8519	92.4298	1.0803	84.5471	118.466	0.713682	-0.59808
TRIM52	237.983	294.198	0.808922	189.696	354.877	0.53454	-0.597702
CEP170B	1731.46	1966.29	0.880573	1276.1	2191.98	0.582168	-0.597007
RGS11	179.973	118.781	1.51517	194.169	193.784	1.00199	-0.596614
BCL6	276.77	452.977	0.611001	250.702	620.4	0.404097	-0.596472
FICD	77.3599	56.3563	1.37269	86.8847	95.6886	0.907995	-0.596254
DCBLD1	58.1745	39.7005	1.46533	50.5396	52.1358	0.969383	-0.596091
PPP2R2D	1203.14	595.915	2.01898	938.411	702.572	1.33568	-0.596057
SOCS7	409.028	513.888	0.795948	355.134	674.339	0.52664	-0.595855
HIP1R	668.671	715.591	0.934432	687.608	1112.1	0.618296	-0.595792
WNK4	11.509	21.0482	0.546791	7.03559	19.4401	0.361911	-0.595353
CACNA1G	8.48276	4.86819	1.74249	8.83568	7.66088	1.15335	-0.595317
ZNF470	12.9741	11.6829	1.11053	11.6018	15.7637	0.735981	-0.593502
HLA-DMA	54.668	38.6589	1.41411	64.8936	69.2357	0.937285	-0.593337
SMIM24	0.529943	2.79046	0.189912	0.452776	3.59693	0.125878	-0.593306
CLEC18C	0.733175	0.60944	1.20303	0.598371	0.750325	0.797481	-0.59315
RAB11FIP5	1040.12	791.123	1.31474	1220.41	1400.16	0.871623	-0.593001
FGF11	46.2676	67.0895	0.68964	25.5097	55.7947	0.457206	-0.593
ACSS2	1237.06	723.08	1.71082	1605.39	1415.39	1.13423	-0.592965
ZNF185	229.563	189.704	1.21012	146.968	183.174	0.802342	-0.592856
LAMB4	2.87258	14.0197	0.204896	1.73688	12.7842	0.135862	-0.59275
SP9	8.66056	2.46006	3.52046	9.86873	4.22679	2.3348	-0.592463
KCTD11	369.323	360.731	1.02382	379.996	559.63	0.679012	-0.592453
LRRC19	2.41861	6.82713	0.354264	1.97001	8.38106	0.235055	-0.591829
RNF103	261.446	241.51	1.08255	254.992	354.951	0.718387	-0.591598
KIAA1107	0.910326	1.01396	0.897791	0.785745	1.31857	0.595905	-0.591296
RAB5B	3112.84	1504.48	2.06905	3304.78	2405.6	1.37378	-0.590812
ATG2A	695.392	837.008	0.830807	812.374	1472.06	0.551864	-0.590202
USF3	208.858	219.512	0.951464	197.401	312.323	0.632041	-0.590132
IL17REL	15.3801	6.53607	2.35311	25.7587	16.4783	1.56319	-0.59008
SLC36A4	1345.89	1148.08	1.1723	1355.1	1739.78	0.778889	-0.589853
PLEKHG2	1099.14	922.296	1.19174	889.932	1123.74	0.791941	-0.589607
TRERF1	385.253	486.003	0.792697	344.377	653.691	0.526819	-0.589461
CCDC28A	141.1	100.001	1.41099	152.207	162.309	0.937759	-0.589415
SYTL1	6.53061	8.92383	0.731817	7.07067	14.5361	0.486421	-0.589277
RP2	459.243	484.461	0.947946	475.456	754.285	0.63034	-0.588674
ATP6V1G2	11.5322	5.81556	1.98299	9.008	6.83105	1.31868	-0.588577
URB1	1539.35	2020.39	0.761906	1390.11	2743.12	0.506763	-0.588301
KIAA1462	1.12668	2.59577	0.434045	1.18568	4.10693	0.288701	-0.588268
CTGF	1405.94	1785.37	0.787479	1263.36	2411.76	0.523833	-0.588136
NUPR2	2.90172	2.4807	1.16972	2.78753	3.58138	0.778341	-0.587691
PDIA5	905.151	694.087	1.30409	938.762	1081.7	0.867855	-0.587516
SYTL3	2.03786	3.19106	0.638614	1.61815	3.80746	0.424994	-0.5875
VGLL4	699.419	307.825	2.27213	568.469	375.941	1.51212	-0.587473
PARP10	39.9054	29.1968	1.36677	64.1369	70.497	0.909782	-0.587177
P3H1	1162.06	1179.5	0.985217	1364.03	2079.84	0.655835	-0.587109
DGKB	16.6051	28.4178	0.584321	11.9407	30.6872	0.389112	-0.586577
PLEKHM3	90.9992	124.406	0.73147	82.9227	170.237	0.487102	-0.586574
TNFAIP1	3058.69	1989.46	1.53745	2293.95	2240.58	1.02382	-0.586573
LSMEM2	4.59579	7.56089	0.607838	4.42929	10.942	0.404797	-0.586488
HIST1H2BH	27.5092	6.69959	4.1061	21.3116	7.79139	2.73528	-0.586081
HCN2	5400.89	2165.28	2.49431	4005.58	2409.82	1.66219	-0.585552
PCDHB12	4.49866	1.16658	3.85627	3.79878	1.47821	2.56985	-0.585519
C20orf202	2.11474	1.12544	1.87903	1.54408	1.23281	1.25249	-0.585188
DZIP1	388.533	185.625	2.09311	358.813	257.159	1.39529	-0.585079
FNDC3B	787.072	1002.85	0.784831	944.027	1804.19	0.523241	-0.584908
PLEKHM1	353.061	333.656	1.05816	307.02	435.134	0.705576	-0.58468
ANKRD23	26.0611	43.6721	0.596745	21.8151	54.8231	0.397918	-0.584644
GRAMD1A	1995.43	963.729	2.07053	1838.3	1331.41	1.38072	-0.584582
ACKR4	1.78898	2.10075	0.851591	1.86061	3.27622	0.567913	-0.584491
PPIAL4G	0.355917	3.29764	0.107931	0.318226	4.42087	0.0719826	-0.584386
CACFD1	243.776	124.447	1.95888	220.924	169.099	1.30648	-0.584348
GUCY1A2	144.418	99.9086	1.4455	95.0016	98.5216	0.964272	-0.584056
NPIPB15	72.9602	86.052	0.847862	64.4724	113.984	0.565628	-0.583976
PBX3	554.755	307.09	1.80649	362.113	300.445	1.20526	-0.583846
TNKS2	963.653	1054.19	0.914115	926.231	1517.75	0.610264	-0.582941
FAM212B	222.71	166.003	1.3416	121.533	135.691	0.895663	-0.582924
ZMIZ1	1489.24	1573.44	0.946486	1460.4	2311.01	0.631931	-0.582814
DOCK9	594.123	635.233	0.935284	536.502	859.141	0.624464	-0.582786
C16orf52	120.438	91.8265	1.31158	127.923	146.078	0.875713	-0.582777
FUT4	464.793	407.156	1.14156	358.697	470.597	0.762216	-0.582735
GCSAM	3.70631	9.30619	0.398263	4.22636	15.892	0.265942	-0.582608
RHOF	6502.53	3132.97	2.07551	6589.25	4754.15	1.386	-0.582542
GABBR1	50.9125	104.808	0.485768	57.9953	178.762	0.324428	-0.58237
TRAK1	513.69	457.721	1.12228	447.273	596.649	0.749642	-0.582155
TMEM65	590.539	493.334	1.19704	762.958	954.033	0.799719	-0.581904
LPGAT1	1656.97	1498.08	1.10607	1463.79	1980.61	0.739062	-0.581668
DYNAP	18.1492	15.7436	1.15279	15.1588	19.6781	0.770334	-0.581577
SBF1	2616.24	1676.45	1.56058	2321.52	2225.98	1.04292	-0.581452
FAM24B	62.3558	70.0012	0.890782	71.6655	120.379	0.595333	-0.581377
IFNGR1	122.515	168.639	0.726497	131.378	270.58	0.485543	-0.581358
SCN9A	21.4443	7.13091	3.00723	9.58413	4.76839	2.00993	-0.58129
MLEC	2158.46	2501.21	0.862966	2200.93	3815.15	0.576892	-0.581003
MED13L	700.563	877.116	0.798712	622.665	1166.14	0.533954	-0.580959
PRKCG	4.2009	2.98109	1.40918	4.47857	4.75228	0.942404	-0.580441
JAK2	136.508	192.135	0.71048	119.093	250.596	0.475238	-0.580143
KIAA1328	45.9685	45.5457	1.00928	42.066	62.3099	0.67511	-0.580136
ADAM12	221.176	215.571	1.026	263.002	383.086	0.686535	-0.579629
BBC3	149.88	106.074	1.41297	173.908	183.884	0.94575	-0.579204
DNER	2268.38	1381.35	1.64215	1873.96	1704.91	1.09916	-0.579185
NFKBIA	416.675	573.997	0.725919	398.05	819.109	0.485955	-0.578985
SUSD2	120.392	26.866	4.4812	83.2136	27.7383	2.99996	-0.578944
CHKA	785.858	777.68	1.01052	601.742	889.293	0.676652	-0.578606
DLX2	34.3989	36.7677	0.935575	21.8928	34.9425	0.626537	-0.578454
PDE6G	8.23163	4.74973	1.73307	6.12822	5.27947	1.16076	-0.578255
CYTH2	706.459	678.027	1.04193	669.859	959.857	0.697874	-0.578225
WWP1	976.716	693.417	1.40856	1063.57	1127.29	0.943478	-0.578156
MAPKAPK2	4612.36	2780.03	1.65911	3510.37	3158.21	1.11151	-0.57789
SLC27A1	177.348	204.525	0.867121	232.963	400.978	0.580987	-0.577728
PLCL2	853.826	713.663	1.1964	815.25	1017.01	0.801612	-0.577721
B3GNT2	834.578	635.779	1.31269	735.191	835.865	0.879557	-0.577673
SLC5A3	816.887	1144.1	0.713996	929.999	1943.6	0.478492	-0.577423
MYLIP	96.9769	80.2483	1.20846	84.4586	104.283	0.809901	-0.577353
SYTL5	2.75692	4.40741	0.625519	3.20702	7.6497	0.419235	-0.577294
EPHA2	2161.98	3032.95	0.712832	1897.94	3972.53	0.477765	-0.577261
MINK1	2844.28	2557.4	1.11218	2641.17	3542.94	0.745475	-0.577154
CLDN4	522.903	701.814	0.745073	747.668	1497.1	0.499412	-0.577152
MEX3C	286.634	298.643	0.959786	315.971	491.093	0.643404	-0.576987
BTN2A2	10.776	12.119	0.88918	9.88763	16.5867	0.596119	-0.576876
HOXB13	488.154	321.685	1.51749	523.024	513.969	1.01762	-0.576491
G6PC	17.6434	28.616	0.616558	12.3286	29.8144	0.413512	-0.576309
ARHGAP35	1449.29	2219.43	0.653001	1163.29	2655.71	0.438034	-0.576041
ZNF550	135.08	93.2603	1.44842	109.883	113.085	0.971684	-0.575923
BCL10	532.263	452.66	1.17586	490.242	621.386	0.78895	-0.575706
HIST3H2BB	5.49723	2.20543	2.49259	4.1124	2.45892	1.67244	-0.575688
MSLN	6101.82	4825.34	1.26453	6106.7	7193.82	0.848881	-0.574973
WSB2	4476.79	1649.54	2.71397	4109.82	2255.72	1.82195	-0.574919
FOXP1	695.647	519.778	1.33835	601.455	669.29	0.898646	-0.574635
EVI5	234.36	272.89	0.858808	229.868	398.611	0.576673	-0.574583
PRDM12	31.3031	14.0696	2.22488	28.1918	18.8703	1.49398	-0.574564
ATP6V1C2	15.098	27.6162	0.546707	12.2105	33.2428	0.367314	-0.573753
CDON	97.1419	182.268	0.53296	121.658	339.686	0.358149	-0.573471
ID2	21.3696	68.227	0.313213	19.238	91.396	0.21049	-0.573393
NFE4	3.68162	4.71247	0.78125	3.29244	6.27036	0.52508	-0.573248
SLC7A1	3796.26	2550.85	1.48823	2876.27	2875.36	1.00032	-0.573143
PKD2	140.655	153.735	0.91492	154.378	250.974	0.615113	-0.572794
EHF	2.43337	2.06243	1.17986	2.87356	3.62208	0.793346	-0.572589
EVL	876.311	408.202	2.14676	656.382	454.687	1.44359	-0.572495
LOC388282	8.48095	6.43485	1.31797	11.4853	12.9575	0.886384	-0.572316
VSIG10L	113.319	88.1514	1.28551	105.439	121.891	0.865033	-0.57151
PSPN	3.30038	2.99154	1.10324	2.98022	4.01407	0.742444	-0.571391
RNF139	976.249	538.044	1.81444	856.95	701.765	1.22114	-0.571303
CEBPB	2382.25	1722.03	1.3834	2722.12	2923.37	0.931158	-0.571119
UNC13A	17.0974	19.9756	0.855914	8.49417	14.7396	0.576282	-0.57069
ZNF135	5.18352	8.80223	0.588887	3.84019	9.68354	0.396569	-0.570422
NOG	337.291	331.181	1.01845	359.821	524.491	0.686038	-0.570015
GBP2	1.81651	1.94354	0.934641	1.50631	2.39186	0.629767	-0.569593
FAM126A	288.474	372.134	0.77519	278.565	533.293	0.522349	-0.569536
FHIT	13.5335	19.901	0.680041	11.9729	26.127	0.458258	-0.569463
SAMD4B	1781.75	1255.76	1.41887	1453.71	1520.31	0.956193	-0.569365
TRIM62	54.0935	42.8198	1.26328	46.0011	54.0336	0.851344	-0.569363
SYT11	6.42334	21.0976	0.304458	4.57959	22.3194	0.205184	-0.569322
NKAIN1	8.16572	5.30834	1.53828	9.44413	9.10849	1.03685	-0.569112
CYB561	1611.55	1212.88	1.3287	1552.82	1733.63	0.895702	-0.56892
WDR27	31.4018	55.3541	0.567291	25.5065	66.6744	0.382553	-0.568429
MANBA	239.203	210.695	1.1353	308.205	402.535	0.76566	-0.568299
TRPC1	71.5554	96.8799	0.738599	57.5116	115.447	0.498163	-0.568173
SERPINI1	539.981	137.382	3.93051	523.522	197.476	2.65107	-0.568146
SERPINB12	4.3487	7.27462	0.597791	3.93499	9.75513	0.403376	-0.567516
ZBTB20	258.968	520.222	0.497803	262.068	779.957	0.336003	-0.567102
MBD6	942.454	607.575	1.55117	773.059	738.294	1.04709	-0.566976
ACVR1	141.993	148.342	0.957196	164.565	254.635	0.646278	-0.566658
DYRK3	149.13	148.895	1.00158	132.577	196.026	0.676324	-0.566491
KCNIP2	8.98804	20.3039	0.442676	6.55386	21.9245	0.298929	-0.56645
TMEM139	640.935	443.836	1.44408	671.852	688.94	0.975198	-0.566386
C10orf10	0.354053	1.74602	0.202777	0.316703	2.31196	0.136985	-0.565878
NINJ1	1496.84	483.488	3.09592	1480.04	707.372	2.09231	-0.565268
RASGEF1A	1.20243	1.13061	1.06353	1.13877	1.5842	0.718829	-0.565134
TUBB4A	0.177307	0.422931	0.419234	0.168134	0.593308	0.283384	-0.564996
PTPRJ	826.816	1934.51	0.427403	829.428	2870.83	0.288915	-0.564951
RTP3	0.861744	0.422931	2.03755	0.817415	0.593308	1.37772	-0.564551
STOX2	266.703	372.033	0.716878	218.83	451.435	0.484744	-0.564504
CERK	1087.12	807.781	1.3458	760.526	835.667	0.910083	-0.5644
AMOTL1	1315.89	2521.04	0.521965	941.023	2665.86	0.35299	-0.564326
SULF2	110.905	130.621	0.849059	63.1266	109.924	0.574274	-0.564125
GATSL2	1698.92	1891.09	0.898381	1698.78	2795.35	0.607716	-0.563931
NCOA6	1456.54	1481.06	0.983441	1066.66	1603.21	0.665327	-0.563775
FCHO1	555.327	525.288	1.05719	519	725.537	0.715332	-0.563544
ZFYVE28	51.9558	49.3721	1.05233	50.2604	70.5816	0.71209	-0.56346
SOX2	0.491325	1.84823	0.265835	0.517078	2.87409	0.17991	-0.563253
LRBA	344.17	419.626	0.820183	318.318	573.346	0.555194	-0.562954
PRRG2	4.21949	4.06663	1.03759	5.11377	7.28011	0.702431	-0.562808
ANKRD28	472.433	623.61	0.757577	457.036	890.925	0.51299	-0.562461
SLC6A16	11.4191	16.3569	0.698117	8.26231	17.4719	0.472891	-0.56196
CNNM4	460.897	535.691	0.860378	390.78	670.438	0.582873	-0.561791
LAMB3	843.089	2108.07	0.399933	1055.41	3895.22	0.270949	-0.561737
PLD3	3739.64	2251.37	1.66105	3929.06	3491.26	1.1254	-0.561663
DRAM1	628.994	501.361	1.25457	709.853	835.001	0.850123	-0.561456
SBF2	1045.55	973.955	1.07351	1016.59	1397.39	0.727489	-0.561337
FCGR2B	0.166766	0.422931	0.394311	0.158549	0.593308	0.267229	-0.561257
MTTP	1.05156	0.712516	1.47584	0.951824	0.951614	1.00022	-0.561214
KLHL29	355.245	204.602	1.73627	291.027	247.242	1.1771	-0.560759
GRK4	14.6607	6.7822	2.16164	11.6296	7.93356	1.46587	-0.560369
DSE	495.125	293.104	1.68925	500.379	436.759	1.14566	-0.560198
KIAA1024	50.7615	68.8454	0.737326	52.3568	104.681	0.500154	-0.55993
FRRS1	121.355	118.363	1.02528	112.219	161.325	0.695609	-0.559668
SUN1	1727.66	2037.36	0.847988	1942.54	3375.91	0.575411	-0.559452
ACTN3	1.60453	2.56133	0.626443	1.74862	4.11339	0.425104	-0.559368
CBL	1029.89	1448.11	0.711197	965.672	2000.85	0.48263	-0.559332
GAS1	319.331	172.221	1.85419	194.347	154.449	1.25832	-0.55929
EDEM3	363.847	414.603	0.877579	319.783	536.921	0.595587	-0.559217
NMRK1	82.2397	34.3959	2.39098	91.9718	56.6595	1.62324	-0.558725
STEAP3	1518.35	1322.52	1.14807	1353.07	1735.83	0.779494	-0.5586
SPIRE2	1087.54	969.116	1.1222	900.852	1182.27	0.76197	-0.558524
IQGAP1	1669.11	10225.9	0.163224	1528.38	13788.6	0.110844	-0.558323
UST	322.425	201.452	1.60051	354.566	326.208	1.08693	-0.558266
B4GALT3	1435.11	1066.16	1.34606	1140.93	1248.01	0.914202	-0.558156
IGIP	25.1351	49.2763	0.510085	25.2426	72.8481	0.346509	-0.557842
TNKS1BP1	1494.24	3393.23	0.44036	1260.22	4211.22	0.299254	-0.557314
ARID5B	514.98	733.589	0.702001	399.661	837.763	0.477057	-0.557311
F3	156.678	121.59	1.28857	136.388	155.698	0.875976	-0.556813
EFNA3	415.191	145.037	2.86266	473.655	243.394	1.94605	-0.556811
IL12RB2	1.81741	5.18263	0.350674	1.53034	6.41947	0.238391	-0.5568
ALOX12B	6.20716	16.2834	0.381196	5.39253	20.8053	0.25919	-0.556524
PRICKLE2	2.8832	2.06533	1.396	2.76977	2.91801	0.949198	-0.556517
CGREF1	0.160086	3.54661	0.0451378	0.168444	5.48835	0.0306911	-0.556513
TMEM219	1342.15	405.311	3.3114	1281.65	569.134	2.25193	-0.556281
EXOC3L2	34.3875	44.7264	0.768841	27.8617	53.2873	0.522859	-0.556265
TRIM38	214.922	241.747	0.889036	224.81	371.773	0.604697	-0.556031
SLC22A14	1.11856	0.899868	1.24302	0.92634	1.0955	0.845585	-0.555833
PRRG1	576.235	402.941	1.43007	722.637	742.749	0.972923	-0.555691
ZNF558	121.147	115.463	1.04923	99.5414	139.442	0.713858	-0.555618
SMURF1	709.801	956.639	0.741973	643.624	1274.76	0.504896	-0.55538
FAM102A	1743.11	1027.04	1.69721	1577.02	1365.17	1.15519	-0.555038
C1orf204	4.84036	6.61521	0.731702	5.15039	10.3402	0.498093	-0.554839
BCAR3	1332.1	1547.36	0.860883	1259.78	2149.28	0.58614	-0.554571
DNAJC10	1983.86	1782.58	1.11291	2196.62	2897.29	0.758162	-0.553761
SLC37A2	165.846	198.436	0.835762	157.56	276.728	0.569366	-0.553737
NUAK1	415.306	448.115	0.926785	374.156	592.478	0.63151	-0.55343
GGTLC2	3.21063	7.24595	0.443093	2.1728	7.19538	0.301972	-0.553197
TANC2	856.421	1100.69	0.77808	750.883	1415.8	0.53036	-0.552947
SGMS1	996.104	702.482	1.41798	924.989	956.607	0.966948	-0.552325
VSIR	296.43	462.548	0.640864	380.06	869.645	0.437029	-0.552289
BEST4	2.29764	3.62235	0.634296	2.01117	4.64931	0.432573	-0.552212
NRBP2	903.232	527.567	1.71207	656.495	562.257	1.16761	-0.552187
UXS1	587.354	486.938	1.20622	503.503	612.023	0.822686	-0.552077
TBC1D3L	142.15	217.483	0.653614	155.613	348.915	0.445991	-0.551425
TEAD1	10759.4	10170.6	1.05789	6996.97	9692.88	0.721867	-0.551378
IFIH1	4.45453	7.31042	0.609341	4.16239	10.0101	0.415818	-0.551297
TLR4	28.1071	38.3185	0.733511	35.8198	71.5592	0.500562	-0.551271
LPAR5	38.2994	14.0561	2.72475	48.1178	25.8768	1.8595	-0.551213
REC8	11.1293	14.6678	0.758755	10.4527	20.1862	0.517817	-0.551193
MTMR10	283.543	244.39	1.16021	232.57	293.713	0.791828	-0.551122
C2	8.66608	12.6815	0.683363	6.01554	12.8957	0.466477	-0.550846
VWCE	11.1013	5.77776	1.92139	14.4241	10.9971	1.31162	-0.550798
DCAF5	330.894	245.617	1.34719	329.053	357.779	0.91971	-0.550708
C11orf53	52.8537	22.5451	2.34436	58.9405	36.824	1.6006	-0.55058
CDC42EP4	1342.04	1239.09	1.08309	1177.11	1591.5	0.739621	-0.550292
KALRN	11.4547	23.0357	0.497259	15.1787	44.6964	0.339597	-0.550175
CCDC186	174.24	193.834	0.898914	210.614	343.045	0.613954	-0.550051
CCSER2	577.315	378.007	1.52726	535.717	513.502	1.04326	-0.549846
GMCL1	427.055	362.22	1.17899	449.301	557.866	0.805394	-0.549788
TRAF3IP2	456.837	545.179	0.837957	389.044	679.567	0.572488	-0.549629
ATP7B	12.7715	15.0714	0.847395	13.2015	22.8005	0.579003	-0.549463
C19orf12	509.929	291.165	1.75134	432.474	361.403	1.19665	-0.549453
ANKRD13C	800.796	639.296	1.25262	808.047	943.826	0.85614	-0.549034
FAR2	18.8194	14.7254	1.27803	13.5657	15.5269	0.873693	-0.548724
RELB	247.807	271.668	0.912169	234.089	375.332	0.623687	-0.54848
EDA	1.7343	0.850905	2.03818	1.5809	1.13413	1.39394	-0.548117
ZNF211	66.9859	59.8776	1.11871	60.4833	79.039	0.765234	-0.547867
GNA14	0.626529	0.651392	0.961831	0.69257	1.05264	0.657935	-0.547838
RGMB	244.452	187.684	1.30247	200.225	224.678	0.891164	-0.547484
FURIN	5578.54	4229.45	1.31898	5353.6	5930.87	0.902667	-0.547153
MADD	1165.28	1694.31	0.687761	1050.08	2230.9	0.470699	-0.547104
PTPRK	405.705	530.603	0.764611	442.44	845.472	0.523305	-0.547073
IGSF9B	15.0925	22.7501	0.663402	15.5152	34.1689	0.454074	-0.546958
FGFRL1	3191.8	1129.68	2.8254	2333.17	1206.34	1.9341	-0.546798
TBX3	305.967	388.176	0.788217	295.216	547.043	0.539658	-0.546548
PKNOX2	0.177307	0.999645	0.17737	0.168134	1.38429	0.121459	-0.546296
ST6GALNAC4	3539.94	1635.63	2.16427	3888.02	2623.06	1.48224	-0.546101
MNT	639.979	777.146	0.823499	587.871	1042.13	0.564105	-0.545804
PLD1	63.7751	91.7056	0.695434	99.7056	209.263	0.47646	-0.545558
KLHDC8B	1.82474	1.99031	0.916815	1.51734	2.41518	0.62825	-0.54529
ATRN	369.816	456.83	0.809527	280.021	504.689	0.554839	-0.54501
ADARB1	3198.42	3230.45	0.990084	2472.86	3643.92	0.678625	-0.544936
SEZ6L2	732.916	896.364	0.817654	581.014	1036.63	0.560485	-0.544815
ANGPTL8	1.06822	0.895351	1.19308	0.890271	1.08852	0.817871	-0.544741
MAP2K1	1341.53	1418.64	0.945647	1556.84	2401.46	0.648289	-0.544663
ROBO1	569.506	660.811	0.861829	644.553	1090.92	0.590832	-0.544654
LAG3	3.90448	5.85508	0.666854	3.38757	7.40851	0.457253	-0.544379
NR3C2	56.4646	23.2366	2.42998	66.5213	39.9176	1.66646	-0.544158
UTS2B	19.0586	16.3872	1.16302	22.1392	27.7521	0.79775	-0.543864
LIPG	0.550872	0.751977	0.732565	0.468711	0.932668	0.502549	-0.543693
DYNLT3	2057.42	1578.58	1.30334	3433.07	3839.24	0.894205	-0.543535
NID2	279.84	248.046	1.12818	364.332	470.612	0.774168	-0.543279
MAN1A2	1255.17	834.724	1.5037	1058.98	1026.24	1.0319	-0.543205
C12orf77	18.0553	23.1638	0.779463	12.8629	24.0362	0.535148	-0.542543
TRIM72	2.87841	1.80094	1.59828	2.7684	2.52271	1.09739	-0.542443
CASKIN1	4.246	2.16886	1.95771	3.37205	2.50861	1.34419	-0.542429
IFNGR2	2185.74	899.919	2.42882	1900.29	1139.35	1.66787	-0.542245
MTMR4	801.932	687.745	1.16603	559.693	698.943	0.80077	-0.542145
CDKL5	147.177	187.843	0.783509	134.192	249.38	0.538104	-0.542065
RELT	730.489	763.431	0.95685	619.309	942.348	0.657197	-0.541966
SNX30	85.531	95.7842	0.892954	84.8803	138.382	0.613375	-0.541817
GLG1	1366.95	2148.07	0.636363	1284.32	2938.05	0.437134	-0.541777
WDR26	1895.96	1916.14	0.989472	2148.19	3160.51	0.679695	-0.541772
HSF2	182.438	159.661	1.14266	168.347	214.446	0.785035	-0.541566
SLC8A2	1.99754	1.89244	1.05554	1.99517	2.75123	0.725191	-0.541546
OPN3	2888.94	955.118	3.02469	3238.06	1558.09	2.07823	-0.541433
CARM1	2020.71	1656.25	1.22006	1148.34	1369.64	0.838424	-0.541197
ERAP1	141.762	166.986	0.848946	141.527	242.58	0.583423	-0.541132
MAP3K9	537.01	745.084	0.720738	438.848	885.928	0.495354	-0.541014
OTUD7A	118.229	43.9267	2.69151	61.0087	32.9707	1.85039	-0.540585
SIX4	199.434	257.592	0.774223	207.775	390.267	0.532393	-0.540257
SH3BP2	758.629	723.027	1.04924	927.423	1285.12	0.721664	-0.539947
KLHL7	530.573	504.615	1.05144	630.867	872.309	0.723216	-0.539871
LENG8	485.372	830.191	0.584651	427.408	1062.81	0.402148	-0.53985
PLIN1	2.5501	1.66666	1.53007	2.16792	2.05893	1.05294	-0.53918
DNAJB5	192.967	87.7512	2.19902	198.614	131.238	1.5134	-0.539072
ANGPT2	9.99272	19.4474	0.513832	6.54852	18.5164	0.35366	-0.538935
PRG2	12.8526	25.8694	0.496828	19.7458	57.7414	0.34197	-0.538876
IL6	9.30265	7.41606	1.25439	20.6008	23.8574	0.863495	-0.538729
ZBTB26	271.204	125.387	2.16293	235.579	158.213	1.489	-0.538644
MOB3C	246.694	170.116	1.45015	226.808	227.139	0.998541	-0.538305
VOPP1	4578.39	2687.21	1.70377	3959.75	3374.77	1.17334	-0.53811
MAP4K5	732.2	409.562	1.78776	650.59	528.34	1.23138	-0.537874
EPHX1	5255.77	3617.75	1.45278	5690.8	5685.86	1.00087	-0.537559
PRDM2	252.627	262.577	0.962109	194.154	292.898	0.66287	-0.537475
ADAMTSL5	611.258	283.878	2.15324	540.401	364.231	1.48368	-0.537334
ADIRF	15.8565	29.2602	0.541914	15.6155	41.8086	0.373498	-0.53696
LIMS2	1603.18	1068.16	1.50087	1326.24	1282.07	1.03445	-0.536934
SEMA3F	1782.04	1333.63	1.33624	2048.58	2223.84	0.921192	-0.536602
ABLIM2	390.845	179.43	2.17826	369.955	246.349	1.50175	-0.536533
CPD	1011.14	1221.34	0.827892	1014.54	1777.36	0.570811	-0.536429
AGO4	213.035	127.196	1.67486	194.536	168.398	1.15522	-0.535874
RNF169	405.025	619.484	0.65381	404.792	897.591	0.450976	-0.535819
MUC1	2546.51	1501.74	1.6957	4671.29	3993.09	1.16984	-0.535567
EPHB4	3639.05	2167.14	1.67919	3212.11	2772.49	1.15857	-0.535427
NT5DC2	5593.07	2137.5	2.61664	3990.67	2210.35	1.80545	-0.535358
CRYZ	795.294	589.67	1.34871	1034.2	1111.22	0.93069	-0.535207
HCRT	0.177307	0.574569	0.308591	0.168134	0.789523	0.212957	-0.535136
SGK494	49.8184	80.7331	0.617076	36.6345	86.0187	0.425889	-0.534969
ERV3-1	73.5146	40.8484	1.79969	48.4005	38.9658	1.24213	-0.534937
C16orf46	34.7408	21.5529	1.61188	39.4049	35.4187	1.11255	-0.534882
ADAMTSL1	2.54573	2.32524	1.09483	2.75634	3.64746	0.755687	-0.534842
GAGE12B	3.29382	2.95712	1.11386	3.6053	4.68808	0.769036	-0.534446
ITGB1	13704.4	9833.24	1.39368	14052.5	14603.7	0.962257	-0.53441
DIP2C	292.169	250.112	1.16815	289.669	359.106	0.806639	-0.534233
ITGA7	4.16778	3.03494	1.37327	4.43098	4.67259	0.948292	-0.534208
EPS8	780.907	841.256	0.928263	835.447	1303.35	0.641002	-0.534204
RHOQ	518.056	341.595	1.51658	511.119	488.022	1.04733	-0.534107
UHRF1BP1L	267.753	268.41	0.997552	289.301	419.935	0.68892	-0.534056
CUZD1	16.4371	25.6994	0.63959	13.7981	31.2374	0.441717	-0.534024
ZMYND10	13.4096	10.6407	1.26022	12.4772	14.3345	0.870428	-0.533873
SERTAD3	543.569	428.414	1.26879	500.684	571.306	0.876384	-0.533823
PTPRN2	0.720405	0.601905	1.19688	0.587629	0.710786	0.82673	-0.533784
LRIG3	83.2176	108.936	0.763911	65.4864	124.095	0.527712	-0.533655
C20orf194	53.4076	62.8667	0.849536	50.9023	86.6988	0.587117	-0.533027
MAGT1	1904.74	2134.87	0.892201	2157.33	3498.13	0.616711	-0.532774
MAFK	3731	3181.39	1.17276	4512.33	5565.74	0.810733	-0.532606
IGSF1	3.24324	2.8112	1.15369	3.11069	3.89995	0.797624	-0.532473
DACT1	1.53798	0.163828	9.38779	1.1431	0.176114	6.49069	-0.532413
CAPN10	292.643	222.133	1.31742	242.081	265.749	0.910936	-0.532293
TMEM245	2317.75	2059.74	1.12526	2123.67	2729.08	0.778161	-0.53212
FBXO27	69.673	96.9226	0.718852	66.9218	134.608	0.497159	-0.531988
BAMBI	668.646	533.478	1.25337	701.085	808.56	0.867078	-0.531579
HK1	1668.85	2460.09	0.678371	1807.1	3849.96	0.469382	-0.531314
FAM114A1	1049.28	922.992	1.13682	1408.34	1790.12	0.78673	-0.531062
SLC7A2	1483.04	2494.24	0.594587	1820.68	4423.84	0.411561	-0.530779
CLMP	892.945	658.938	1.35513	785.676	837.494	0.938127	-0.530573
CYP2S1	528.033	703.195	0.750906	555.171	1067.93	0.519856	-0.53052
HEY1	207.484	115.394	1.79804	169.758	136.37	1.24484	-0.530472
ZNF705E	2.28368	1.90996	1.19567	2.02458	2.44474	0.828135	-0.529876
PSAP	9757.77	10382.2	0.939853	10522.3	16162.3	0.651041	-0.529688
C5orf24	1243.1	1006.2	1.23544	1282.89	1498.7	0.856002	-0.529334
JRK	455.227	823.937	0.552502	316.856	827.581	0.38287	-0.529126
NRN1L	0.160086	0.538517	0.297272	0.168444	0.817663	0.206006	-0.529095
RASL10B	1.32326	0.635513	2.08219	1.02683	0.711596	1.443	-0.529029
FKBP6	16.5144	15.4003	1.07234	14.0514	18.9025	0.743365	-0.528624
DDR2	3.18605	5.47884	0.58152	3.43815	8.52848	0.403138	-0.528557
STXBP5	162.562	181.765	0.894353	110.877	178.821	0.620043	-0.528474
ZC3H12C	275.393	241.034	1.14255	234.619	296.156	0.792213	-0.528292
C9orf172	248.343	200.477	1.23876	185.395	215.827	0.858999	-0.528169
ITGAD	5.98426	5.61405	1.06594	9.05145	12.2437	0.739273	-0.527952
ASPHD1	487.57	400.355	1.21785	427.243	505.799	0.84469	-0.527838
HLX	494.428	600.856	0.822872	375.965	658.666	0.570797	-0.527689
ULK2	694.304	289.104	2.40157	550.106	330.175	1.6661	-0.527504
WNT2B	34.1727	33.9985	1.00512	20.7094	29.6953	0.697395	-0.527326
METTL4	107.748	97.0617	1.1101	114.139	148.165	0.770353	-0.527095
PRKCE	70.0687	64.8822	1.07994	62.1265	82.8923	0.749484	-0.526976
IL13RA1	1106.86	842.767	1.31336	1140.72	1251.44	0.911526	-0.526905
VEGFB	3875.7	1674.82	2.31411	3284.44	2044.88	1.60618	-0.52682
ADAM11	7.47211	11.4899	0.650322	8.82127	19.5414	0.451415	-0.526699
SGK3	102.885	133.154	0.772672	98.1631	183.004	0.536397	-0.526555
AGBL5	3169.16	753.06	4.20838	2221.16	760.191	2.92185	-0.526385
TMEM41B	512.982	548.61	0.935059	570.757	879.163	0.649205	-0.526382
TIMP2	6744.71	3831.52	1.76032	6376.72	5217.25	1.22224	-0.526315
TMEM51	173.734	251.584	0.690561	166.199	346.616	0.47949	-0.526269
BBS9	201.716	156.118	1.29207	201.248	224.255	0.897407	-0.52585
ABHD6	381.689	188.104	2.02914	343.157	243.454	1.40954	-0.525651
ARHGEF4	309.988	498.255	0.622148	312.202	722.132	0.432333	-0.525114
UBTD2	893.264	468.194	1.90789	798.591	602.268	1.32597	-0.52493
ZNF804A	84.6484	120.463	0.702693	70.3751	144.102	0.48837	-0.524919
KDR	1.38678	1.76228	0.786926	1.25818	2.30047	0.546925	-0.524886
UGGT1	2255.65	3318.24	0.679774	2300.99	4870.19	0.472464	-0.52485
FHOD1	1179.31	1599.07	0.737496	893.146	1742.44	0.512584	-0.524848
UBE2E3	1777.52	741.358	2.39765	1231.31	738.872	1.66647	-0.524826
BLID	0.727237	0.630438	1.15354	0.59415	0.740846	0.801988	-0.524419
TANC1	584.377	688.745	0.848468	601.058	1018.75	0.589998	-0.524149
CERCAM	1224.51	587.789	2.08324	1290.08	890.384	1.4489	-0.523872
PCK1	5.36405	7.70285	0.696372	7.55581	15.5996	0.48436	-0.523779
TTC14	138.351	232.857	0.594147	130.243	315.159	0.413261	-0.523767
GJC1	438.21	602.25	0.727621	450.186	889.285	0.506234	-0.523382
HIPK3	958.33	760.199	1.26063	771.285	879.301	0.877157	-0.523238
MGAT5	409.297	522.354	0.783561	337.8	619.533	0.545249	-0.523131
RBL2	473.278	295.512	1.60155	488.294	438.044	1.11472	-0.522796
SDC4	1126.44	1686.04	0.6681	1315.05	2827.94	0.465022	-0.522766
LRP5	2591.34	2078.04	1.24701	1929.67	2222.69	0.868168	-0.522428
C11orf86	226.909	399.725	0.567664	485.899	1229.15	0.395314	-0.522037
KCNQ1	3289.93	1522.79	2.16046	3725.41	2475.5	1.50491	-0.521658
ZNF776	127.581	105.442	1.20997	98.1732	116.478	0.842846	-0.521624
MED14	1789.72	1790.62	0.999497	1768.04	2539.35	0.696259	-0.521578
CASZ1	362.091	210.593	1.71939	260.541	217.508	1.19785	-0.521452
FGF2	748.753	808.174	0.926475	711.995	1103.01	0.6455	-0.521336
CCNG1	1972.44	978.558	2.01566	2317.1	1649.91	1.40438	-0.521316
KIAA0319	8.06096	8.95286	0.900379	10.2807	16.3878	0.627336	-0.521294
DLG3	241.59	203.57	1.18677	250.438	302.793	0.827094	-0.520914
CDC42BPA	784.414	933.394	0.840389	639.955	1092.59	0.585723	-0.520838
SNN	397.787	151.487	2.62588	316.802	173.091	1.83026	-0.520752
RBPMS	700.681	524.872	1.33496	636.993	684.539	0.930543	-0.520648
TCF4	76.0353	133.936	0.567698	46.7792	118.182	0.395824	-0.520264
MYCL	12.4634	3.87969	3.21246	10.7453	4.79718	2.23993	-0.520226
TXNDC11	1795.21	1419.42	1.26475	1745.99	1979.6	0.881992	-0.520017
MRC2	1299.85	1171.35	1.1097	1305.52	1686.85	0.773939	-0.519881
OTUB2	39.2323	60.8671	0.644557	47.937	106.603	0.449677	-0.51942
SLCO4A1	5165.47	4559.41	1.13293	5481.53	6934.1	0.790518	-0.519182
CYSRT1	150.454	170.05	0.884765	233.649	378.314	0.617606	-0.518608
EEA1	304.069	471.395	0.645041	307.394	682.554	0.450358	-0.51832
KIF16B	313.419	302.323	1.03671	407.039	562.325	0.723851	-0.518241
TBC1D8B	52.715	43.3402	1.21631	115.328	135.783	0.849352	-0.518073
ZBTB1	709.226	613.714	1.15563	621.521	769.96	0.807212	-0.51766
GDPD3	3.83403	4.85941	0.788992	4.10835	7.45454	0.551121	-0.517641
FAM214A	61.4344	70.702	0.868921	85.5721	140.968	0.607034	-0.517447
C22orf23	50.8177	41.7434	1.21738	39.8928	46.9059	0.850485	-0.517423
SEMA6A	183.078	152.624	1.19953	128.393	153.208	0.838033	-0.517397
BTBD19	15.6419	18.2193	0.858533	16.983	28.3141	0.599808	-0.517372
CLDND2	13.9323	10.7061	1.30134	15.0552	16.5537	0.909476	-0.516888
C4orf47	8.69828	4.05619	2.14445	9.83909	6.56355	1.49905	-0.516558
KIAA1522	5683.11	4203.18	1.3521	4813.99	5093.24	0.945173	-0.516546
HMCN2	583.722	347.744	1.6786	984.59	839.064	1.17344	-0.516516
HSPB6	17.651	6.51467	2.70943	16.1693	8.53559	1.89434	-0.516295
STAT2	325.935	409.182	0.796553	338.786	608.268	0.556969	-0.516175
ADGRE5	2203.27	3991.04	0.552056	2244.95	5814.36	0.386105	-0.51582
CRADD	237.448	149.599	1.58723	219.085	197.353	1.11012	-0.515805
DIP2A	769.546	708.32	1.08644	613.607	807.482	0.759902	-0.515721
STPG3	0.668444	3.18425	0.209922	0.667566	4.54637	0.146835	-0.515659
HSPA13	612.549	701.471	0.873235	732.853	1199.79	0.610815	-0.515633
TBC1D22B	263.542	251.486	1.04794	241.422	329.334	0.733061	-0.51555
AP1S2	441.746	234.846	1.881	427.498	324.858	1.31595	-0.515393
PPFIA4	30.3195	54.5521	0.555789	33.8543	87.0645	0.388841	-0.515357
CAPRIN2	63.5912	55.2249	1.1515	50.1977	62.2973	0.805776	-0.515059
AKAP17A	544.445	595.563	0.914169	498.463	779.17	0.639736	-0.514985
SLC35E1	2111.91	1410.99	1.49676	2004.21	1913.43	1.04744	-0.514969
FAM219B	573.575	403.302	1.4222	468.896	470.925	0.995692	-0.514352
TENM4	6.31849	5.58996	1.13033	7.73248	9.76709	0.791687	-0.513738
SPEF2	0.162899	0.936395	0.173964	0.171534	1.40762	0.121861	-0.513546
FAM234B	99.11	147.919	0.670029	75.8288	161.557	0.469363	-0.51352
HELB	24.723	34.4945	0.716724	19.8781	39.5904	0.502095	-0.513458
APLP2	11759.9	12881.4	0.912937	11356	17753.7	0.639638	-0.51326
KHDC1L	0.688758	1.17887	0.584255	0.623912	1.52407	0.409371	-0.51319
GCH1	81.7482	53.3327	1.5328	99.3281	92.4767	1.07409	-0.513053
MYO1H	0.355917	1.30572	0.272583	0.318226	1.66599	0.191014	-0.513019
RFX4	0.904068	0.303627	2.97756	0.769361	0.368715	2.0866	-0.512979
SLC35F3	309.885	232.615	1.33218	325.449	348.585	0.93363	-0.512866
MAN2B2	595.248	375.48	1.5853	576.008	518.446	1.11103	-0.51286
ZNF628	307.198	346.429	0.886757	244.19	392.919	0.621477	-0.512839
TCEAL9	1321.38	1135.18	1.16403	1580.76	1937.57	0.815845	-0.512758
LIMD2	10.7002	20.2143	0.529337	5.65721	15.2474	0.371027	-0.512661
MROH1	653.817	492.833	1.32665	714.195	767.783	0.930204	-0.51217
NFAT5	647.089	802.734	0.806106	588.004	1040.23	0.56526	-0.512054
CCDC17	3.53459	5.12777	0.689304	3.78295	7.8255	0.483413	-0.511886
FBXO31	376.773	514.516	0.732287	318.21	619.389	0.513748	-0.511348
PHLDB2	302.253	290.231	1.04142	352.098	481.833	0.730746	-0.511114
EFNA2	303.099	61.3527	4.94027	203.309	58.6426	3.46692	-0.510936
INPP4A	515.913	572.189	0.901648	459.1	725.47	0.632831	-0.510745
CC2D2A	176.169	254.139	0.693197	128.287	263.664	0.486557	-0.510657
SH3PXD2A	2263.72	2545.68	0.889237	1596.31	2557.15	0.624252	-0.51044
MYH1	0.625289	1.31387	0.475916	0.691518	2.0697	0.334115	-0.51036
RAB4B	276.216	144.404	1.9128	322.44	240.096	1.34297	-0.51026
C18orf54	71.902	91.5178	0.785662	72.6939	131.759	0.55172	-0.509971
CABLES1	838.888	1167.38	0.718605	700.651	1388.32	0.504677	-0.509839
CHPF2	1902.62	2058.74	0.924166	2126.41	3275.98	0.649092	-0.509728
ZNF229	0.541362	0.908737	0.59573	0.461482	1.1029	0.418428	-0.50968
MTMR3	314.385	352.61	0.891595	257.135	410.381	0.626576	-0.508898
IFITM1	7.21112	1.90124	3.79286	10.0639	3.77529	2.66573	-0.508759
RNF217	459.315	381.154	1.20506	421.629	497.65	0.84724	-0.508265
SERTAD4	376.069	336.186	1.11863	336.022	427.224	0.786525	-0.508174
UTY	7.35264	10.2273	0.718926	6.18007	12.225	0.505527	-0.508055
BIRC2	599.938	595.093	1.00814	682.585	962.877	0.708902	-0.508042
CNEP1R1	162.808	105.441	1.54407	172.836	159.159	1.08593	-0.507799
TMEM55A	28.1444	11.6612	2.41351	32.7827	19.3129	1.69745	-0.507763
KCND3	237.032	16.2552	14.5819	39.871	3.8877	10.2557	-0.507757
MAK	9.5021	13.9532	0.680997	6.16837	12.8782	0.478977	-0.507692
REL	88.2593	116.127	0.760023	72.6854	135.967	0.534583	-0.507628
ESYT2	4785.43	3668.85	1.30434	4663.21	5082.61	0.917483	-0.507568
[truncated: 13,529 more rows]
